# Supplementary material for: CBA/CaJ mouse ultrasonic vocalizations depend on prior social experience
Source: PLoS One. 2018 Jun 6;13(6):e0197774. doi: 10.1371/journal.pone.0197774 (PMC5991354; doi:10.1371/journal.pone.0197774)
Supplement: S1 Table — The numbers of calls produced by each subject, separated by sex and condition are shown in the “Number” tab. The bandwidths, peak frequencies, and durations of each call produced by each subject in each condition are shown in the “Category Features” tab. The proportion of calls produced by each subject in each condition are shown in the “Category Proportion” tab. (XLSX) [file pone.0197774.s001.xlsx]

## Sheet: Number
Subject	Sex	Condition	Number of calls produced
26079	F	Isolate	0
30150	F	Isolate	0
34334	F	Isolate	28
34341	F	Isolate	0
Aphrodite	F	Isolate	1
Darby	F	Isolate	4
Elektra	F	Isolate	0
Gamora	F	Isolate	0
Glimore	F	Isolate	0
Hermione	F	Isolate	0
Jackie	F	Isolate	15
Luna	F	Isolate	1
Midge	F	Isolate	0
Minerva	F	Isolate	26
OJ	F	Isolate	48
Quistis	F	Isolate	0
Selphie	F	Isolate	0
Shadowcat	F	Isolate	0
Storm	F	Isolate	0
Tyrod	F	Isolate	7
26079	F	Opposite	0
30150	F	Opposite	10
34334	F	Opposite	0
34341	F	Opposite	1
Aphrodite	F	Opposite	13
Darby	F	Opposite	4
Elektra	F	Opposite	11
Gamora	F	Opposite	13
Gilmore	F	Opposite	2
Hermione	F	Opposite	15
Jackie	F	Opposite	0
Luna	F	Opposite	11
Midge	F	Opposite	0
Minerva	F	Opposite	24
OJ	F	Opposite	24
Quistis	F	Opposite	4
Selphie	F	Opposite	5
Shadowcat	F	Opposite	11
Storm	F	Opposite	0
Tyrod	F	Opposite	1
26079	F	Same	1
30150	F	Same	0
34334	F	Same	64
34341	F	Same	0
Aphrodite	F	Same	0
Darby	F	Same	1
Elektra	F	Same	5
Gamora	F	Same	0
Gilmore	F	Same	6
Hermione	F	Same	0
Jackie	F	Same	18
Luna	F	Same	18
Midge	F	Same	0
Minerva	F	Same	1
OJ	F	Same	6
Quistis	F	Same	7
Selphie	F	Same	4
Shadowcat	F	Same	8
Storm	F	Same	5
Tyrod	F	Same	2
34312	M	Isolate	0
34315	M	Isolate	9
34316	M	Isolate	2
34322	M	Isolate	0
34332	M	Isolate	0
34336	M	Isolate	0
34337	M	Isolate	0
Ares	M	Isolate	24
Bob	M	Isolate	0
Brutus	M	Isolate	0
Captain	M	Isolate	0
Cedric	M	Isolate	0
Groot	M	Isolate	0
Jamie	M	Isolate	0
Joey	M	Isolate	0
Ralph	M	Isolate	0
Seifer	M	Isolate	0
Squall	M	Isolate	0
Terry	M	Isolate	0
Wolverine	M	Isolate	1
34312	M	Opposite	10
34315	M	Opposite	21
34316	M	Opposite	5
34322	M	Opposite	18
34332	M	Opposite	11
34336	M	Opposite	2
34337	M	Opposite	0
Ares	M	Opposite	15
Bob	M	Opposite	7
Brutus	M	Opposite	17
Captain	M	Opposite	2
Cedric	M	Opposite	12
Groot	M	Opposite	0
Jamie	M	Opposite	28
Joey	M	Opposite	1
Ralph	M	Opposite	48
Seifer	M	Opposite	3
Squall	M	Opposite	25
Terry	M	Opposite	8
Wolverine	M	Opposite	11
34312	M	Same	58
34315	M	Same	4
34316	M	Same	1
34322	M	Same	37
34332	M	Same	83
34336	M	Same	2
34337	M	Same	4
Ares	M	Same	18
Bob	M	Same	31
Brutus	M	Same	33
Captain	M	Same	62
Cedric	M	Same	2
Groot	M	Same	2
Jamie	M	Same	3
Joey	M	Same	0
Ralph	M	Same	0
Seifer	M	Same	44
Squall	M	Same	0
Terry	M	Same	1
Wolverine	M	Same	0

## Sheet: Category Features
Subject	Sex	Condition	Call Type	Feature	Data
34332	M	Opposite	Chevron	PeakFrequency	71.5
34332	M	Opposite	Chevron	Duration	2
34332	M	Opposite	Chevron	Bandwidth	11.7
Aphrodite	F	Opposite	Chevron	PeakFrequency	73.8
Aphrodite	F	Opposite	Chevron	Duration	18
Aphrodite	F	Opposite	Chevron	Bandwidth	23.4
Joey	M	Opposite	Chevron	PeakFrequency	19.9
Joey	M	Opposite	Chevron	Duration	23
Joey	M	Opposite	Chevron	Bandwidth	29.3
Minerva	F	Opposite	Chevron	PeakFrequency	71.5
Minerva	F	Opposite	Chevron	Duration	11
Minerva	F	Opposite	Chevron	Bandwidth	10.5
Squall	M	Opposite	Chevron	PeakFrequency	70.3
Squall	M	Opposite	Chevron	Duration	30
Squall	M	Opposite	Chevron	Bandwidth	17.6
Quistis	F	Opposite	Chevron	PeakFrequency	56.3
Quistis	F	Opposite	Chevron	Duration	16
Quistis	F	Opposite	Chevron	Bandwidth	22.3
Brutus	M	Opposite	Chevron	PeakFrequency	99.6
Brutus	M	Opposite	Chevron	Duration	14
Brutus	M	Opposite	Chevron	Bandwidth	22.2
Ralph	M	Opposite	Chevron	PeakFrequency	43.4
Ralph	M	Opposite	Chevron	Duration	16
Ralph	M	Opposite	Chevron	Bandwidth	36.3
34312	M	Opposite	Chevron	PeakFrequency	57.4
34312	M	Opposite	Chevron	Duration	11
34312	M	Opposite	Chevron	Bandwidth	18.8
Wolverine	M	Opposite	Chevron	PeakFrequency	68
Wolverine	M	Opposite	Chevron	Duration	11
Wolverine	M	Opposite	Chevron	Bandwidth	21.1
34332	M	Same	Chevron	PeakFrequency	24.6
34332	M	Same	Chevron	Duration	21
34332	M	Same	Chevron	Bandwidth	23.4
Seifer	M	Same	Chevron	PeakFrequency	80.9
Seifer	M	Same	Chevron	Duration	21
Seifer	M	Same	Chevron	Bandwidth	17.6
Luna	F	Same	Chevron	PeakFrequency	70.3
Luna	F	Same	Chevron	Duration	25
Luna	F	Same	Chevron	Bandwidth	16.4
34337	M	Same	Chevron	PeakFrequency	10.7
34337	M	Same	Chevron	Duration	15
34337	M	Same	Chevron	Bandwidth	41
Captain	M	Same	Chevron	PeakFrequency	57.4
Captain	M	Same	Chevron	Duration	36
Captain	M	Same	Chevron	Bandwidth	49.2
Brutus	M	Same	Chevron	PeakFrequency	59.8
Brutus	M	Same	Chevron	Duration	18
Brutus	M	Same	Chevron	Bandwidth	25
Selphie	F	Same	Chevron	PeakFrequency	90.2
Selphie	F	Same	Chevron	Duration	4
Selphie	F	Same	Chevron	Bandwidth	7
34334	F	Isolate	Chirp	Bandwidth	2.9
Luna	F	Isolate	Chirp	Bandwidth	1.2
Aphrodite	F	Isolate	Chirp	Bandwidth	4.7
Minerva	F	Isolate	Chirp	Bandwidth	7
OJ	F	Isolate	Chirp	Bandwidth	1.2
34313	M	Isolate	Chirp	Bandwidth	4.7
34316	M	Isolate	Chirp	Bandwidth	2.3
34315	M	Isolate	Chirp	Bandwidth	4.2
34334	F	Isolate	Chirp	Duration	8
Luna	F	Isolate	Chirp	Duration	9
Aphrodite	F	Isolate	Chirp	Duration	11
Minerva	F	Isolate	Chirp	Duration	8
OJ	F	Isolate	Chirp	Duration	10
34313	M	Isolate	Chirp	Duration	6
34316	M	Isolate	Chirp	Duration	9
34315	M	Isolate	Chirp	Duration	8
34334	F	Isolate	Chirp	PeakFrequency	72.1
Luna	F	Isolate	Chirp	PeakFrequency	59.8
Aphrodite	F	Isolate	Chirp	PeakFrequency	72.7
Minerva	F	Isolate	Chirp	PeakFrequency	64.5
OJ	F	Isolate	Chirp	PeakFrequency	62.1
34313	M	Isolate	Chirp	PeakFrequency	71.4
34316	M	Isolate	Chirp	PeakFrequency	65.6
34315	M	Isolate	Chirp	PeakFrequency	30.7
OJ	F	Opposite	Chirp	Bandwidth	2.9
Darby	F	Opposite	Chirp	Bandwidth	17.6
Kitty	F	Opposite	Chirp	Bandwidth	2.3
Shadowcat	F	Opposite	Chirp	Bandwidth	4.7
34322	M	Opposite	Chirp	Bandwidth	0.7
Sirius	M	Opposite	Chirp	Bandwidth	0.6
Jamie	M	Opposite	Chirp	Bandwidth	4.2
Squall	M	Opposite	Chirp	Bandwidth	3.5
Brutus	M	Opposite	Chirp	Bandwidth	6.2
Ralph	M	Opposite	Chirp	Bandwidth	4.7
Seifer	M	Opposite	Chirp	Bandwidth	2.9
Terry	M	Opposite	Chirp	Bandwidth	7
Wolverine	M	Opposite	Chirp	Bandwidth	10.5
OJ	F	Opposite	Chirp	Duration	5
Darby	F	Opposite	Chirp	Duration	3
Kitty	F	Opposite	Chirp	Duration	7
Shadowcat	F	Opposite	Chirp	Duration	9
34322	M	Opposite	Chirp	Duration	3
Sirius	M	Opposite	Chirp	Duration	3
Jamie	M	Opposite	Chirp	Duration	5
Squall	M	Opposite	Chirp	Duration	6
Brutus	M	Opposite	Chirp	Duration	5
Ralph	M	Opposite	Chirp	Duration	8
Seifer	M	Opposite	Chirp	Duration	6
Terry	M	Opposite	Chirp	Duration	7
Wolverine	M	Opposite	Chirp	Duration	9
OJ	F	Opposite	Chirp	PeakFrequency	56.3
Darby	F	Opposite	Chirp	PeakFrequency	103.1
Kitty	F	Opposite	Chirp	PeakFrequency	41
Shadowcat	F	Opposite	Chirp	PeakFrequency	68
34322	M	Opposite	Chirp	PeakFrequency	37.5
Sirius	M	Opposite	Chirp	PeakFrequency	51
Jamie	M	Opposite	Chirp	PeakFrequency	53.2
Squall	M	Opposite	Chirp	PeakFrequency	23.4
Brutus	M	Opposite	Chirp	PeakFrequency	72.9
Ralph	M	Opposite	Chirp	PeakFrequency	35.2
Seifer	M	Opposite	Chirp	PeakFrequency	25.2
Terry	M	Opposite	Chirp	PeakFrequency	58.6
Wolverine	M	Opposite	Chirp	PeakFrequency	98.4
34334	F	Same	Chirp	Bandwidth	4.6
Luna	F	Same	Chirp	Bandwidth	1e-05
Elektra	F	Same	Chirp	Bandwidth	2.3
Gilmore	F	Same	Chirp	Bandwidth	4.1
OJ	F	Same	Chirp	Bandwidth	2.3
Storm	F	Same	Chirp	Bandwidth	8.2
34312	M	Same	Chirp	Bandwidth	2.2
Groot	M	Same	Chirp	Bandwidth	5.9
34332	M	Same	Chirp	Bandwidth	4.2
Seifer	M	Same	Chirp	Bandwidth	4.7
34332	M	Same	Chirp	Bandwidth	2.9
Jamie	M	Same	Chirp	Bandwidth	3.5
34337	M	Same	Chirp	Bandwidth	7
Bob	M	Same	Chirp	Bandwidth	7
Ares	M	Same	Chirp	Bandwidth	8.8
Captain	M	Same	Chirp	Bandwidth	7.4
Brutus	M	Same	Chirp	Bandwidth	6.7
Cedric	M	Same	Chirp	Bandwidth	4.1
34316	M	Same	Chirp	Bandwidth	1.2
Terry	M	Same	Chirp	Bandwidth	10.5
34336	M	Same	Chirp	Bandwidth	2.3
34334	F	Same	Chirp	Duration	8
Luna	F	Same	Chirp	Duration	10
Elektra	F	Same	Chirp	Duration	8
Gilmore	F	Same	Chirp	Duration	8
OJ	F	Same	Chirp	Duration	7
Storm	F	Same	Chirp	Duration	8
34312	M	Same	Chirp	Duration	6
Groot	M	Same	Chirp	Duration	4
34332	M	Same	Chirp	Duration	7
Seifer	M	Same	Chirp	Duration	9
34332	M	Same	Chirp	Duration	6
Jamie	M	Same	Chirp	Duration	6
34337	M	Same	Chirp	Duration	8
Bob	M	Same	Chirp	Duration	5
Ares	M	Same	Chirp	Duration	8
Captain	M	Same	Chirp	Duration	7
Brutus	M	Same	Chirp	Duration	6
Cedric	M	Same	Chirp	Duration	8
34316	M	Same	Chirp	Duration	4
Terry	M	Same	Chirp	Duration	5
34336	M	Same	Chirp	Duration	3
34334	F	Same	Chirp	PeakFrequency	61.7
Luna	F	Same	Chirp	PeakFrequency	56.3
Elektra	F	Same	Chirp	PeakFrequency	86.7
Gilmore	F	Same	Chirp	PeakFrequency	60.9
OJ	F	Same	Chirp	PeakFrequency	66.2
Storm	F	Same	Chirp	PeakFrequency	68.6
34312	M	Same	Chirp	PeakFrequency	35.1
Groot	M	Same	Chirp	PeakFrequency	73.2
34332	M	Same	Chirp	PeakFrequency	50
Seifer	M	Same	Chirp	PeakFrequency	45.7
34332	M	Same	Chirp	PeakFrequency	41.6
Jamie	M	Same	Chirp	PeakFrequency	26.2
34337	M	Same	Chirp	PeakFrequency	29.7
Bob	M	Same	Chirp	PeakFrequency	76.2
Ares	M	Same	Chirp	PeakFrequency	63.9
Captain	M	Same	Chirp	PeakFrequency	65
Brutus	M	Same	Chirp	PeakFrequency	52.7
Cedric	M	Same	Chirp	PeakFrequency	53.3
34316	M	Same	Chirp	PeakFrequency	35.2
Terry	M	Same	Chirp	PeakFrequency	52.7
34336	M	Same	Chirp	PeakFrequency	46.9
OJ	F	Opposite	Complex	Bandwidth	39.4
Aphrodite	F	Opposite	Complex	Bandwidth	34.6
Elektra	F	Opposite	Complex	Bandwidth	32.8
Hermione	F	Opposite	Complex	Bandwidth	59.8
Minerva	F	Opposite	Complex	Bandwidth	3.9
Gamora	F	Opposite	Complex	Bandwidth	14.8
Luna	F	Opposite	Complex	Bandwidth	12.9
34332	M	Opposite	Complex	Bandwidth	15.2
Bob	M	Opposite	Complex	Bandwidth	25.8
Cedric	M	Opposite	Complex	Bandwidth	29.3
34313	M	Opposite	Complex	Bandwidth	13.3
Joey	M	Opposite	Complex	Bandwidth	38.7
Jamie	M	Opposite	Complex	Bandwidth	10.5
Squall	M	Opposite	Complex	Bandwidth	13.8
Ralph	M	Opposite	Complex	Bandwidth	27.1
34312	M	Opposite	Complex	Bandwidth	9.4
Terry	M	Opposite	Complex	Bandwidth	22.3
Wolverine	M	Opposite	Complex	Bandwidth	24.6
34334	F	Same	Complex	Bandwidth	15.7
Luna	F	Same	Complex	Bandwidth	5.9
Elektra	F	Same	Complex	Bandwidth	24.6
Selphie	F	Same	Complex	Bandwidth	5.9
Jackie	F	Same	Complex	Bandwidth	18.7
Shadowcat	F	Same	Complex	Bandwidth	12.9
34332	M	Same	Complex	Bandwidth	56.3
Seifer	M	Same	Complex	Bandwidth	24.6
34332	M	Same	Complex	Bandwidth	10.5
Bob	M	Same	Complex	Bandwidth	38.1
Ares	M	Same	Complex	Bandwidth	32.8
Captain	M	Same	Complex	Bandwidth	33.4
Brutus	M	Same	Complex	Bandwidth	14.1
OJ	F	Opposite	Complex	Duration	30
Aphrodite	F	Opposite	Complex	Duration	25
Elektra	F	Opposite	Complex	Duration	43
Hermione	F	Opposite	Complex	Duration	39
Minerva	F	Opposite	Complex	Duration	32
Gamora	F	Opposite	Complex	Duration	13
Luna	F	Opposite	Complex	Duration	15
34332	M	Opposite	Complex	Duration	25
Bob	M	Opposite	Complex	Duration	23
Cedric	M	Opposite	Complex	Duration	60
34313	M	Opposite	Complex	Duration	14
Joey	M	Opposite	Complex	Duration	37
Jamie	M	Opposite	Complex	Duration	18
Squall	M	Opposite	Complex	Duration	28
Ralph	M	Opposite	Complex	Duration	46
34312	M	Opposite	Complex	Duration	68
Terry	M	Opposite	Complex	Duration	33
Wolverine	M	Opposite	Complex	Duration	9
34334	F	Same	Complex	Duration	4
Luna	F	Same	Complex	Duration	24
Elektra	F	Same	Complex	Duration	41
Selphie	F	Same	Complex	Duration	9
Jackie	F	Same	Complex	Duration	52
Shadowcat	F	Same	Complex	Duration	56
34332	M	Same	Complex	Duration	69
Seifer	M	Same	Complex	Duration	3
34332	M	Same	Complex	Duration	12
Bob	M	Same	Complex	Duration	50
Ares	M	Same	Complex	Duration	50
Captain	M	Same	Complex	Duration	36
Brutus	M	Same	Complex	Duration	18
OJ	F	Opposite	Complex	PeakFrequency	57.4
Aphrodite	F	Opposite	Complex	PeakFrequency	81.4
Elektra	F	Opposite	Complex	PeakFrequency	14.6
Hermione	F	Opposite	Complex	PeakFrequency	48
Minerva	F	Opposite	Complex	PeakFrequency	37.9
Gamora	F	Opposite	Complex	PeakFrequency	52
Luna	F	Opposite	Complex	PeakFrequency	22.3
34332	M	Opposite	Complex	PeakFrequency	66.8
Bob	M	Opposite	Complex	PeakFrequency	90.2
Cedric	M	Opposite	Complex	PeakFrequency	84.4
34313	M	Opposite	Complex	PeakFrequency	12.5
Joey	M	Opposite	Complex	PeakFrequency	60.4
Jamie	M	Opposite	Complex	PeakFrequency	33.4
Squall	M	Opposite	Complex	PeakFrequency	75
Ralph	M	Opposite	Complex	PeakFrequency	46
34312	M	Opposite	Complex	PeakFrequency	14.1
Terry	M	Opposite	Complex	PeakFrequency	66.8
Wolverine	M	Opposite	Complex	PeakFrequency	58.6
34334	F	Same	Complex	PeakFrequency	68.6
Luna	F	Same	Complex	PeakFrequency	91.4
Elektra	F	Same	Complex	PeakFrequency	78.5
Selphie	F	Same	Complex	PeakFrequency	64.5
Jackie	F	Same	Complex	PeakFrequency	78.1
Shadowcat	F	Same	Complex	PeakFrequency	73.8
34332	M	Same	Complex	PeakFrequency	62.1
Seifer	M	Same	Complex	PeakFrequency	58.6
34332	M	Same	Complex	PeakFrequency	48
Bob	M	Same	Complex	PeakFrequency	45.7
Ares	M	Same	Complex	PeakFrequency	32.2
Captain	M	Same	Complex	PeakFrequency	52.2
Brutus	M	Same	Complex	PeakFrequency	53.9
Tyrod	F	Isolate	Downsweep	Bandwidth	11.4
Minerva	F	Isolate	Downsweep	Bandwidth	12.9
OJ	F	Isolate	Downsweep	Bandwidth	9.4
34313	M	Isolate	Downsweep	Bandwidth	4.7
Tyrod	F	Isolate	Downsweep	Duration	48
Minerva	F	Isolate	Downsweep	Duration	42
OJ	F	Isolate	Downsweep	Duration	31
34313	M	Isolate	Downsweep	Duration	20
Tyrod	F	Isolate	Downsweep	PeakFrequency	72.1
Minerva	F	Isolate	Downsweep	PeakFrequency	76.2
OJ	F	Isolate	Downsweep	PeakFrequency	53.9
34313	M	Isolate	Downsweep	PeakFrequency	14.1
OJ	F	Opposite	Downsweep	Bandwidth	34.8
Aphrodite	F	Opposite	Downsweep	Bandwidth	39.1
Darby	F	Opposite	Downsweep	Bandwidth	29.3
Hermione	F	Opposite	Downsweep	Bandwidth	18.8
Minerva	F	Opposite	Downsweep	Bandwidth	37.7
Quistis	F	Opposite	Downsweep	Bandwidth	48
Gamora	F	Opposite	Downsweep	Bandwidth	47.3
Tyrod	F	Opposite	Downsweep	Bandwidth	9.4
Selphie	F	Opposite	Downsweep	Bandwidth	21.5
Luna	F	Opposite	Downsweep	Bandwidth	82
Captain	M	Opposite	Downsweep	Bandwidth	20.5
34332	M	Opposite	Downsweep	Bandwidth	26
Bob	M	Opposite	Downsweep	Bandwidth	31.6
Cedric	M	Opposite	Downsweep	Bandwidth	19.9
Joey	M	Opposite	Downsweep	Bandwidth	10.5
Jamie	M	Opposite	Downsweep	Bandwidth	21.4
Squall	M	Opposite	Downsweep	Bandwidth	27.1
Brutus	M	Opposite	Downsweep	Bandwidth	30
Ralph	M	Opposite	Downsweep	Bandwidth	23
Seifer	M	Opposite	Downsweep	Bandwidth	24.6
Terry	M	Opposite	Downsweep	Bandwidth	27.5
Wolverine	M	Opposite	Downsweep	Bandwidth	16.4
OJ	F	Opposite	Downsweep	Duration	18
Aphrodite	F	Opposite	Downsweep	Duration	21
Darby	F	Opposite	Downsweep	Duration	6
Hermione	F	Opposite	Downsweep	Duration	26
Minerva	F	Opposite	Downsweep	Duration	47
Quistis	F	Opposite	Downsweep	Duration	25
Gamora	F	Opposite	Downsweep	Duration	29
Tyrod	F	Opposite	Downsweep	Duration	21
Selphie	F	Opposite	Downsweep	Duration	14
Luna	F	Opposite	Downsweep	Duration	15
Captain	M	Opposite	Downsweep	Duration	6
34332	M	Opposite	Downsweep	Duration	19
Bob	M	Opposite	Downsweep	Duration	17
Cedric	M	Opposite	Downsweep	Duration	29
Joey	M	Opposite	Downsweep	Duration	18
Jamie	M	Opposite	Downsweep	Duration	13
Squall	M	Opposite	Downsweep	Duration	15
Brutus	M	Opposite	Downsweep	Duration	13
Ralph	M	Opposite	Downsweep	Duration	9
Seifer	M	Opposite	Downsweep	Duration	14
Terry	M	Opposite	Downsweep	Duration	16
Wolverine	M	Opposite	Downsweep	Duration	10
OJ	F	Opposite	Downsweep	PeakFrequency	69.2
Aphrodite	F	Opposite	Downsweep	PeakFrequency	47.3
Darby	F	Opposite	Downsweep	PeakFrequency	123.1
Hermione	F	Opposite	Downsweep	PeakFrequency	54.8
Minerva	F	Opposite	Downsweep	PeakFrequency	43.2
Quistis	F	Opposite	Downsweep	PeakFrequency	56.3
Gamora	F	Opposite	Downsweep	PeakFrequency	69.9
Tyrod	F	Opposite	Downsweep	PeakFrequency	15.2
Selphie	F	Opposite	Downsweep	PeakFrequency	67.2
Luna	F	Opposite	Downsweep	PeakFrequency	63.3
Captain	M	Opposite	Downsweep	PeakFrequency	55.1
34332	M	Opposite	Downsweep	PeakFrequency	53.1
Bob	M	Opposite	Downsweep	PeakFrequency	65.9
Cedric	M	Opposite	Downsweep	PeakFrequency	74.8
Joey	M	Opposite	Downsweep	PeakFrequency	19.9
Jamie	M	Opposite	Downsweep	PeakFrequency	68.4
Squall	M	Opposite	Downsweep	PeakFrequency	76.2
Brutus	M	Opposite	Downsweep	PeakFrequency	57.4
Ralph	M	Opposite	Downsweep	PeakFrequency	51.1
Seifer	M	Opposite	Downsweep	PeakFrequency	44.5
Terry	M	Opposite	Downsweep	PeakFrequency	74.7
Wolverine	M	Opposite	Downsweep	PeakFrequency	49.2
Tyrod	F	Same	Downsweep	Bandwidth	25.2
Gilmore	F	Same	Downsweep	Bandwidth	8.2
Tyrod	F	Same	Downsweep	Bandwidth	12.9
26079	F	Same	Downsweep	Bandwidth	24.6
34312	M	Same	Downsweep	Bandwidth	4.1
34332	M	Same	Downsweep	Bandwidth	16.2
Seifer	M	Same	Downsweep	Bandwidth	32.9
34332	M	Same	Downsweep	Bandwidth	6.4
Bob	M	Same	Downsweep	Bandwidth	27
Ares	M	Same	Downsweep	Bandwidth	30.3
Captain	M	Same	Downsweep	Bandwidth	32.7
Brutus	M	Same	Downsweep	Bandwidth	24.3
Tyrod	F	Same	Downsweep	Duration	23
Gilmore	F	Same	Downsweep	Duration	11
Tyrod	F	Same	Downsweep	Duration	19
26079	F	Same	Downsweep	Duration	15
34312	M	Same	Downsweep	Duration	13
34332	M	Same	Downsweep	Duration	18
Seifer	M	Same	Downsweep	Duration	20
34332	M	Same	Downsweep	Duration	24
Bob	M	Same	Downsweep	Duration	21
Ares	M	Same	Downsweep	Duration	21
Captain	M	Same	Downsweep	Duration	16
Brutus	M	Same	Downsweep	Duration	12
Tyrod	F	Same	Downsweep	PeakFrequency	58.6
Gilmore	F	Same	Downsweep	PeakFrequency	73.8
Tyrod	F	Same	Downsweep	PeakFrequency	75
26079	F	Same	Downsweep	PeakFrequency	98.4
34312	M	Same	Downsweep	PeakFrequency	41
34332	M	Same	Downsweep	PeakFrequency	62.8
Seifer	M	Same	Downsweep	PeakFrequency	55.3
34332	M	Same	Downsweep	PeakFrequency	34
Bob	M	Same	Downsweep	PeakFrequency	67.3
Ares	M	Same	Downsweep	PeakFrequency	54.5
Captain	M	Same	Downsweep	PeakFrequency	63.5
Brutus	M	Same	Downsweep	PeakFrequency	56.3
Luna	F	Isolate	Flat	Bandwidth	4.7
Jackie	F	Isolate	Flat	Bandwidth	4.7
34313	M	Isolate	Flat	Bandwidth	3.5
34313	M	Isolate	Flat	Bandwidth	3.7
Luna	F	Isolate	Flat	Duration	17
Jackie	F	Isolate	Flat	Duration	18
34313	M	Isolate	Flat	Duration	19
34313	M	Isolate	Flat	Duration	13
Luna	F	Isolate	Flat	PeakFrequency	68
Jackie	F	Isolate	Flat	PeakFrequency	71.5
34313	M	Isolate	Flat	PeakFrequency	15.4
34313	M	Isolate	Flat	PeakFrequency	37
OJ	F	Opposite	Flat	Bandwidth	7
Elektra	F	Opposite	Flat	Bandwidth	7
Hermione	F	Opposite	Flat	Bandwidth	10.5
Minerva	F	Opposite	Flat	Bandwidth	6.6
Shadowcat	F	Opposite	Flat	Bandwidth	3.5
Luna	F	Opposite	Flat	Bandwidth	8.2
34332	M	Opposite	Flat	Bandwidth	2.3
Bob	M	Opposite	Flat	Bandwidth	10.5
Joey	M	Opposite	Flat	Bandwidth	5.9
34313	M	Opposite	Flat	Bandwidth	4.3
34322	M	Opposite	Flat	Bandwidth	3.5
Squall	M	Opposite	Flat	Bandwidth	6.1
Ralph	M	Opposite	Flat	Bandwidth	6.4
34312	M	Opposite	Flat	Bandwidth	7
Wolverine	M	Opposite	Flat	Bandwidth	10
OJ	F	Opposite	Flat	Duration	17
Elektra	F	Opposite	Flat	Duration	15
Hermione	F	Opposite	Flat	Duration	15
Minerva	F	Opposite	Flat	Duration	31
Shadowcat	F	Opposite	Flat	Duration	31
Luna	F	Opposite	Flat	Duration	13
34332	M	Opposite	Flat	Duration	13
Bob	M	Opposite	Flat	Duration	35
Joey	M	Opposite	Flat	Duration	21
34313	M	Opposite	Flat	Duration	14
34322	M	Opposite	Flat	Duration	15
Squall	M	Opposite	Flat	Duration	13
Ralph	M	Opposite	Flat	Duration	43
34312	M	Opposite	Flat	Duration	24
Wolverine	M	Opposite	Flat	Duration	23
OJ	F	Opposite	Flat	PeakFrequency	15.2
Elektra	F	Opposite	Flat	PeakFrequency	26.4
Hermione	F	Opposite	Flat	PeakFrequency	43.9
Minerva	F	Opposite	Flat	PeakFrequency	27.4
Shadowcat	F	Opposite	Flat	PeakFrequency	73.8
Luna	F	Opposite	Flat	PeakFrequency	72.1
34332	M	Opposite	Flat	PeakFrequency	19.9
Bob	M	Opposite	Flat	PeakFrequency	17.6
Joey	M	Opposite	Flat	PeakFrequency	15.2
34313	M	Opposite	Flat	PeakFrequency	25.8
34322	M	Opposite	Flat	PeakFrequency	43.9
Squall	M	Opposite	Flat	PeakFrequency	37.5
Ralph	M	Opposite	Flat	PeakFrequency	17.7
34312	M	Opposite	Flat	PeakFrequency	10.5
Wolverine	M	Opposite	Flat	PeakFrequency	31.1
Minerva	F	Same	Flat	Bandwidth	10.5
Selphie	F	Same	Flat	Bandwidth	7
34332	M	Same	Flat	Bandwidth	5.9
Seifer	M	Same	Flat	Bandwidth	7
34332	M	Same	Flat	Bandwidth	5.9
Bob	M	Same	Flat	Bandwidth	12.3
Ares	M	Same	Flat	Bandwidth	7.8
Captain	M	Same	Flat	Bandwidth	5.9
Brutus	M	Same	Flat	Bandwidth	8.9
Minerva	F	Same	Flat	Duration	21
Selphie	F	Same	Flat	Duration	14
34332	M	Same	Flat	Duration	17
Seifer	M	Same	Flat	Duration	48
34332	M	Same	Flat	Duration	13
Bob	M	Same	Flat	Duration	16
Ares	M	Same	Flat	Duration	18
Captain	M	Same	Flat	Duration	9
Brutus	M	Same	Flat	Duration	16
Minerva	F	Same	Flat	PeakFrequency	8.2
Selphie	F	Same	Flat	PeakFrequency	10.5
34332	M	Same	Flat	PeakFrequency	17.5
Seifer	M	Same	Flat	PeakFrequency	17.6
34332	M	Same	Flat	PeakFrequency	39.8
Bob	M	Same	Flat	PeakFrequency	60.6
Ares	M	Same	Flat	PeakFrequency	44.1
Captain	M	Same	Flat	PeakFrequency	44.5
Brutus	M	Same	Flat	PeakFrequency	53.7
OJ	F	Opposite	Harmonic	Bandwidth	50.4
Darby	F	Opposite	Harmonic	Bandwidth	15.2
Elektra	F	Opposite	Harmonic	Bandwidth	32.2
Hermione	F	Opposite	Harmonic	Bandwidth	37.5
Minerva	F	Opposite	Harmonic	Bandwidth	32.8
Quistis	F	Opposite	Harmonic	Bandwidth	14.1
Joey	M	Opposite	Harmonic	Bandwidth	50.4
34322	M	Opposite	Harmonic	Bandwidth	11.7
Jamie	M	Opposite	Harmonic	Bandwidth	25.8
Ralph	M	Opposite	Harmonic	Bandwidth	56.8
Wolverine	M	Opposite	Harmonic	Bandwidth	16.4
OJ	F	Same	Harmonic	Bandwidth	34
34312	M	Same	Harmonic	Bandwidth	19.9
34332	M	Same	Harmonic	Bandwidth	24.6
Seifer	M	Same	Harmonic	Bandwidth	14.8
34332	M	Same	Harmonic	Bandwidth	16.4
Captain	M	Same	Harmonic	Bandwidth	64.5
Brutus	M	Same	Harmonic	Bandwidth	29.3
OJ	F	Opposite	Harmonic	Duration	9
Darby	F	Opposite	Harmonic	Duration	5
Elektra	F	Opposite	Harmonic	Duration	37
Hermione	F	Opposite	Harmonic	Duration	12
Minerva	F	Opposite	Harmonic	Duration	12
Quistis	F	Opposite	Harmonic	Duration	32
Joey	M	Opposite	Harmonic	Duration	27
34322	M	Opposite	Harmonic	Duration	14
Jamie	M	Opposite	Harmonic	Duration	12
Ralph	M	Opposite	Harmonic	Duration	35
Wolverine	M	Opposite	Harmonic	Duration	19
OJ	F	Same	Harmonic	Duration	25
34312	M	Same	Harmonic	Duration	13
34332	M	Same	Harmonic	Duration	70
Seifer	M	Same	Harmonic	Duration	39
34332	M	Same	Harmonic	Duration	8
Captain	M	Same	Harmonic	Duration	23
Brutus	M	Same	Harmonic	Duration	15
OJ	F	Opposite	Harmonic	PeakFrequency	78.5
Darby	F	Opposite	Harmonic	PeakFrequency	12.9
Elektra	F	Opposite	Harmonic	PeakFrequency	19.3
Hermione	F	Opposite	Harmonic	PeakFrequency	51.6
Minerva	F	Opposite	Harmonic	PeakFrequency	35.2
Quistis	F	Opposite	Harmonic	PeakFrequency	9.4
Joey	M	Opposite	Harmonic	PeakFrequency	71.5
34322	M	Opposite	Harmonic	PeakFrequency	36.3
Jamie	M	Opposite	Harmonic	PeakFrequency	24.6
Ralph	M	Opposite	Harmonic	PeakFrequency	56.3
Wolverine	M	Opposite	Harmonic	PeakFrequency	18.8
OJ	F	Same	Harmonic	PeakFrequency	30.5
34312	M	Same	Harmonic	PeakFrequency	47.5
34332	M	Same	Harmonic	PeakFrequency	27
Seifer	M	Same	Harmonic	PeakFrequency	10.3
34332	M	Same	Harmonic	PeakFrequency	37.5
Captain	M	Same	Harmonic	PeakFrequency	60.9
Brutus	M	Same	Harmonic	PeakFrequency	57.4
34334	F	Isolate	Inverse Chevron	Bandwidth	13.2
Luna	F	Isolate	Inverse Chevron	Bandwidth	14.1
Tyrod	F	Isolate	Inverse Chevron	Bandwidth	10.5
Darby	F	Isolate	Inverse Chevron	Bandwidth	14.5
Minerva	F	Isolate	Inverse Chevron	Bandwidth	21.8
OJ	F	Isolate	Inverse Chevron	Bandwidth	16
Jackie	F	Isolate	Inverse Chevron	Bandwidth	16.4
34313	M	Isolate	Inverse Chevron	Bandwidth	10.9
34313	M	Isolate	Inverse Chevron	Bandwidth	7.3
34316	M	Isolate	Inverse Chevron	Bandwidth	14.1
34315	M	Isolate	Inverse Chevron	Bandwidth	5.9
Wolverine	M	Isolate	Inverse Chevron	Bandwidth	4.7
OJ	F	Opposite	Inverse Chevron	Bandwidth	29.3
Aphrodite	F	Opposite	Inverse Chevron	Bandwidth	30.5
Gilmore	F	Opposite	Inverse Chevron	Bandwidth	10
Minerva	F	Opposite	Inverse Chevron	Bandwidth	37.5
Gamora	F	Opposite	Inverse Chevron	Bandwidth	27
Shadowcat	F	Opposite	Inverse Chevron	Bandwidth	11.7
Luna	F	Opposite	Inverse Chevron	Bandwidth	22.9
34332	M	Opposite	Inverse Chevron	Bandwidth	8.2
Bob	M	Opposite	Inverse Chevron	Bandwidth	17.6
Cedric	M	Opposite	Inverse Chevron	Bandwidth	19.9
34313	M	Opposite	Inverse Chevron	Bandwidth	7
34322	M	Opposite	Inverse Chevron	Bandwidth	9.7
Jamie	M	Opposite	Inverse Chevron	Bandwidth	11.7
Squall	M	Opposite	Inverse Chevron	Bandwidth	11.1
Brutus	M	Opposite	Inverse Chevron	Bandwidth	17
Ralph	M	Opposite	Inverse Chevron	Bandwidth	18.8
34312	M	Opposite	Inverse Chevron	Bandwidth	24.6
Terry	M	Opposite	Inverse Chevron	Bandwidth	10.5
34334	F	Same	Inverse Chevron	Bandwidth	7
Luna	F	Same	Inverse Chevron	Bandwidth	19.9
Luna	F	Same	Inverse Chevron	Bandwidth	24.6
34312	M	Same	Inverse Chevron	Bandwidth	8.4
34332	M	Same	Inverse Chevron	Bandwidth	19.9
Seifer	M	Same	Inverse Chevron	Bandwidth	18
34332	M	Same	Inverse Chevron	Bandwidth	10
Ares	M	Same	Inverse Chevron	Bandwidth	35.2
Captain	M	Same	Inverse Chevron	Bandwidth	27.2
34336	M	Same	Inverse Chevron	Bandwidth	8.2
34315	M	Same	Inverse Chevron	Bandwidth	10.5
34334	F	Isolate	Inverse Chevron	Duration	39
Luna	F	Isolate	Inverse Chevron	Duration	45
Tyrod	F	Isolate	Inverse Chevron	Duration	37
Darby	F	Isolate	Inverse Chevron	Duration	38
Minerva	F	Isolate	Inverse Chevron	Duration	42
OJ	F	Isolate	Inverse Chevron	Duration	40
Jackie	F	Isolate	Inverse Chevron	Duration	42
34313	M	Isolate	Inverse Chevron	Duration	15
34313	M	Isolate	Inverse Chevron	Duration	16
34316	M	Isolate	Inverse Chevron	Duration	21
34315	M	Isolate	Inverse Chevron	Duration	10
Wolverine	M	Isolate	Inverse Chevron	Duration	15
OJ	F	Opposite	Inverse Chevron	Duration	16
Aphrodite	F	Opposite	Inverse Chevron	Duration	22
Gilmore	F	Opposite	Inverse Chevron	Duration	33
Minerva	F	Opposite	Inverse Chevron	Duration	14
Gamora	F	Opposite	Inverse Chevron	Duration	17
Shadowcat	F	Opposite	Inverse Chevron	Duration	67
Luna	F	Opposite	Inverse Chevron	Duration	11
34332	M	Opposite	Inverse Chevron	Duration	30
Bob	M	Opposite	Inverse Chevron	Duration	26
Cedric	M	Opposite	Inverse Chevron	Duration	37
34313	M	Opposite	Inverse Chevron	Duration	17
34322	M	Opposite	Inverse Chevron	Duration	12
Jamie	M	Opposite	Inverse Chevron	Duration	6
Squall	M	Opposite	Inverse Chevron	Duration	17
Brutus	M	Opposite	Inverse Chevron	Duration	17
Ralph	M	Opposite	Inverse Chevron	Duration	11
34312	M	Opposite	Inverse Chevron	Duration	18
Terry	M	Opposite	Inverse Chevron	Duration	20
34334	F	Same	Inverse Chevron	Duration	27
Luna	F	Same	Inverse Chevron	Duration	51
Luna	F	Same	Inverse Chevron	Duration	23
34312	M	Same	Inverse Chevron	Duration	16
34332	M	Same	Inverse Chevron	Duration	11
Seifer	M	Same	Inverse Chevron	Duration	14
34332	M	Same	Inverse Chevron	Duration	15
Ares	M	Same	Inverse Chevron	Duration	10
Captain	M	Same	Inverse Chevron	Duration	19
34336	M	Same	Inverse Chevron	Duration	9
34315	M	Same	Inverse Chevron	Duration	13
34334	F	Isolate	Inverse Chevron	PeakFrequency	76.5
Luna	F	Isolate	Inverse Chevron	PeakFrequency	70.9
Tyrod	F	Isolate	Inverse Chevron	PeakFrequency	72.7
Darby	F	Isolate	Inverse Chevron	PeakFrequency	71.9
Minerva	F	Isolate	Inverse Chevron	PeakFrequency	82
OJ	F	Isolate	Inverse Chevron	PeakFrequency	66.4
Jackie	F	Isolate	Inverse Chevron	PeakFrequency	78.5
34313	M	Isolate	Inverse Chevron	PeakFrequency	39.8
34313	M	Isolate	Inverse Chevron	PeakFrequency	37.5
34316	M	Isolate	Inverse Chevron	PeakFrequency	76.1
34315	M	Isolate	Inverse Chevron	PeakFrequency	37.5
Wolverine	M	Isolate	Inverse Chevron	PeakFrequency	18.8
OJ	F	Opposite	Inverse Chevron	PeakFrequency	59.4
Aphrodite	F	Opposite	Inverse Chevron	PeakFrequency	80.9
Gilmore	F	Opposite	Inverse Chevron	PeakFrequency	76.2
Minerva	F	Opposite	Inverse Chevron	PeakFrequency	62.7
Gamora	F	Opposite	Inverse Chevron	PeakFrequency	72.7
Shadowcat	F	Opposite	Inverse Chevron	PeakFrequency	73.2
Luna	F	Opposite	Inverse Chevron	PeakFrequency	55.1
34332	M	Opposite	Inverse Chevron	PeakFrequency	23.4
Bob	M	Opposite	Inverse Chevron	PeakFrequency	49.2
Cedric	M	Opposite	Inverse Chevron	PeakFrequency	82
34313	M	Opposite	Inverse Chevron	PeakFrequency	30.5
34322	M	Opposite	Inverse Chevron	PeakFrequency	44.7
Jamie	M	Opposite	Inverse Chevron	PeakFrequency	10.8
Squall	M	Opposite	Inverse Chevron	PeakFrequency	83.2
Brutus	M	Opposite	Inverse Chevron	PeakFrequency	61.5
Ralph	M	Opposite	Inverse Chevron	PeakFrequency	79.7
34312	M	Opposite	Inverse Chevron	PeakFrequency	76.8
Terry	M	Opposite	Inverse Chevron	PeakFrequency	43.4
34334	F	Same	Inverse Chevron	PeakFrequency	63.3
Luna	F	Same	Inverse Chevron	PeakFrequency	68
Luna	F	Same	Inverse Chevron	PeakFrequency	79.7
34312	M	Same	Inverse Chevron	PeakFrequency	35.2
34332	M	Same	Inverse Chevron	PeakFrequency	53.9
Seifer	M	Same	Inverse Chevron	PeakFrequency	68.2
34332	M	Same	Inverse Chevron	PeakFrequency	40.1
Ares	M	Same	Inverse Chevron	PeakFrequency	52.1
Captain	M	Same	Inverse Chevron	PeakFrequency	57.4
34336	M	Same	Inverse Chevron	PeakFrequency	37.5
34315	M	Same	Inverse Chevron	PeakFrequency	39.8
34334	F	Isolate	Jump	Bandwidth	48
Luna	F	Isolate	Jump	Bandwidth	32.2
Darby	F	Isolate	Jump	Bandwidth	34
Minerva	F	Isolate	Jump	Bandwidth	36.2
34313	M	Isolate	Jump	Bandwidth	12.1
34313	M	Isolate	Jump	Bandwidth	17.2
OJ	F	Opposite	Jump	Bandwidth	42.2
Aphrodite	F	Opposite	Jump	Bandwidth	25.8
Hermione	F	Opposite	Jump	Bandwidth	33.7
Minerva	F	Opposite	Jump	Bandwidth	57.4
Gamora	F	Opposite	Jump	Bandwidth	69.7
Shadowcat	F	Opposite	Jump	Bandwidth	37.5
34322	M	Opposite	Jump	Bandwidth	19.9
Brutus	M	Opposite	Jump	Bandwidth	35.2
34312	M	Opposite	Jump	Bandwidth	69.1
Wolverine	M	Opposite	Jump	Bandwidth	32.8
34334	F	Same	Jump	Bandwidth	31.6
Luna	F	Same	Jump	Bandwidth	31.6
Tyrod	F	Same	Jump	Bandwidth	35.2
Jackie	F	Same	Jump	Bandwidth	33.4
Shadowcat	F	Same	Jump	Bandwidth	35.3
34312	M	Same	Jump	Bandwidth	17
34332	M	Same	Jump	Bandwidth	15.7
Seifer	M	Same	Jump	Bandwidth	60.9
34332	M	Same	Jump	Bandwidth	17.9
Captain	M	Same	Jump	Bandwidth	36.3
34315	M	Same	Jump	Bandwidth	14.1
34334	F	Isolate	Jump	Duration	36
Luna	F	Isolate	Jump	Duration	45
Darby	F	Isolate	Jump	Duration	36
Minerva	F	Isolate	Jump	Duration	51
34313	M	Isolate	Jump	Duration	22
34313	M	Isolate	Jump	Duration	18
OJ	F	Opposite	Jump	Duration	25
Aphrodite	F	Opposite	Jump	Duration	25
Hermione	F	Opposite	Jump	Duration	17
Minerva	F	Opposite	Jump	Duration	34
Gamora	F	Opposite	Jump	Duration	29
Shadowcat	F	Opposite	Jump	Duration	59
34322	M	Opposite	Jump	Duration	16
Brutus	M	Opposite	Jump	Duration	20
34312	M	Opposite	Jump	Duration	46
Wolverine	M	Opposite	Jump	Duration	15
34334	F	Same	Jump	Duration	61
Luna	F	Same	Jump	Duration	33
Tyrod	F	Same	Jump	Duration	38
Jackie	F	Same	Jump	Duration	33
Shadowcat	F	Same	Jump	Duration	54
34312	M	Same	Jump	Duration	16
34332	M	Same	Jump	Duration	11
Seifer	M	Same	Jump	Duration	16
34332	M	Same	Jump	Duration	17
Captain	M	Same	Jump	Duration	28
34315	M	Same	Jump	Duration	14
34334	F	Isolate	Jump	PeakFrequency	79.7
Luna	F	Isolate	Jump	PeakFrequency	59.2
Darby	F	Isolate	Jump	PeakFrequency	70.3
Minerva	F	Isolate	Jump	PeakFrequency	76.7
34313	M	Isolate	Jump	PeakFrequency	21.4
34313	M	Isolate	Jump	PeakFrequency	40.4
OJ	F	Opposite	Jump	PeakFrequency	72.7
Aphrodite	F	Opposite	Jump	PeakFrequency	50.4
Hermione	F	Opposite	Jump	PeakFrequency	43.9
Minerva	F	Opposite	Jump	PeakFrequency	69.1
Gamora	F	Opposite	Jump	PeakFrequency	72.7
Shadowcat	F	Opposite	Jump	PeakFrequency	51.3
34322	M	Opposite	Jump	PeakFrequency	41.6
Brutus	M	Opposite	Jump	PeakFrequency	59.8
34312	M	Opposite	Jump	PeakFrequency	46.9
Wolverine	M	Opposite	Jump	PeakFrequency	59.8
34334	F	Same	Jump	PeakFrequency	75
Luna	F	Same	Jump	PeakFrequency	56.3
Tyrod	F	Same	Jump	PeakFrequency	72.7
Jackie	F	Same	Jump	PeakFrequency	78.5
Shadowcat	F	Same	Jump	PeakFrequency	60.1
34312	M	Same	Jump	PeakFrequency	37.6
34332	M	Same	Jump	PeakFrequency	47
Seifer	M	Same	Jump	PeakFrequency	38.7
34332	M	Same	Jump	PeakFrequency	40.4
Captain	M	Same	Jump	PeakFrequency	49.5
34315	M	Same	Jump	PeakFrequency	36.9
34334	F	Isolate	Upsweep	Bandwidth	13.6
34334	F	Isolate	Upsweep	Bandwidth	8.2
Luna	F	Isolate	Upsweep	Bandwidth	14
Tyrod	F	Isolate	Upsweep	Bandwidth	12.9
Minerva	F	Isolate	Upsweep	Bandwidth	19.1
OJ	F	Isolate	Upsweep	Bandwidth	17.4
Jackie	F	Isolate	Upsweep	Bandwidth	19
34313	M	Isolate	Upsweep	Bandwidth	6
34313	M	Isolate	Upsweep	Bandwidth	7
34315	M	Isolate	Upsweep	Bandwidth	11.3
Aphrodite	F	Opposite	Upsweep	Bandwidth	20.5
Elektra	F	Opposite	Upsweep	Bandwidth	15.2
Hermione	F	Opposite	Upsweep	Bandwidth	7
Minerva	F	Opposite	Upsweep	Bandwidth	29.6
Gamora	F	Opposite	Upsweep	Bandwidth	21.7
Selphie	F	Opposite	Upsweep	Bandwidth	12.3
Luna	F	Opposite	Upsweep	Bandwidth	18
34332	M	Opposite	Upsweep	Bandwidth	19.9
34313	M	Opposite	Upsweep	Bandwidth	12.3
34322	M	Opposite	Upsweep	Bandwidth	5.9
Squall	M	Opposite	Upsweep	Bandwidth	25.8
Brutus	M	Opposite	Upsweep	Bandwidth	21.1
Ralph	M	Opposite	Upsweep	Bandwidth	34
34312	M	Opposite	Upsweep	Bandwidth	20.2
Terry	M	Opposite	Upsweep	Bandwidth	22.3
Wolverine	M	Opposite	Upsweep	Bandwidth	30.5
34334	F	Same	Upsweep	Bandwidth	16.6
Luna	F	Same	Upsweep	Bandwidth	16.9
Elektra	F	Same	Upsweep	Bandwidth	20.7
Gilmore	F	Same	Upsweep	Bandwidth	11.7
Tyrod	F	Same	Upsweep	Bandwidth	20.4
Selphie	F	Same	Upsweep	Bandwidth	30.5
OJ	F	Same	Upsweep	Bandwidth	17.2
Jackie	F	Same	Upsweep	Bandwidth	23.5
Storm	F	Same	Upsweep	Bandwidth	15.2
34312	M	Same	Upsweep	Bandwidth	7
34332	M	Same	Upsweep	Bandwidth	29.9
Seifer	M	Same	Upsweep	Bandwidth	27
34332	M	Same	Upsweep	Bandwidth	17
Bob	M	Same	Upsweep	Bandwidth	27
Ares	M	Same	Upsweep	Bandwidth	18.8
Captain	M	Same	Upsweep	Bandwidth	24.5
Brutus	M	Same	Upsweep	Bandwidth	16.4
34315	M	Same	Upsweep	Bandwidth	8.2
34334	F	Isolate	Upsweep	Duration	42
34334	F	Isolate	Upsweep	Duration	22
Luna	F	Isolate	Upsweep	Duration	29
Tyrod	F	Isolate	Upsweep	Duration	35
Minerva	F	Isolate	Upsweep	Duration	30
OJ	F	Isolate	Upsweep	Duration	36
Jackie	F	Isolate	Upsweep	Duration	26
34313	M	Isolate	Upsweep	Duration	12
34313	M	Isolate	Upsweep	Duration	22
34315	M	Isolate	Upsweep	Duration	12
Aphrodite	F	Opposite	Upsweep	Duration	8
Elektra	F	Opposite	Upsweep	Duration	28
Hermione	F	Opposite	Upsweep	Duration	12
Minerva	F	Opposite	Upsweep	Duration	17
Gamora	F	Opposite	Upsweep	Duration	11
Selphie	F	Opposite	Upsweep	Duration	9
Luna	F	Opposite	Upsweep	Duration	41
34332	M	Opposite	Upsweep	Duration	91
34313	M	Opposite	Upsweep	Duration	38
34322	M	Opposite	Upsweep	Duration	16
Squall	M	Opposite	Upsweep	Duration	6
Brutus	M	Opposite	Upsweep	Duration	9
Ralph	M	Opposite	Upsweep	Duration	13
34312	M	Opposite	Upsweep	Duration	15
Terry	M	Opposite	Upsweep	Duration	19
Wolverine	M	Opposite	Upsweep	Duration	13
34334	F	Same	Upsweep	Duration	24
Luna	F	Same	Upsweep	Duration	24
Elektra	F	Same	Upsweep	Duration	37
Gilmore	F	Same	Upsweep	Duration	14
Tyrod	F	Same	Upsweep	Duration	36
Selphie	F	Same	Upsweep	Duration	5
OJ	F	Same	Upsweep	Duration	24
Jackie	F	Same	Upsweep	Duration	30
Storm	F	Same	Upsweep	Duration	25
34312	M	Same	Upsweep	Duration	13
34332	M	Same	Upsweep	Duration	31
Seifer	M	Same	Upsweep	Duration	23
34332	M	Same	Upsweep	Duration	19
Bob	M	Same	Upsweep	Duration	11
Ares	M	Same	Upsweep	Duration	9
Captain	M	Same	Upsweep	Duration	22
Brutus	M	Same	Upsweep	Duration	12
34315	M	Same	Upsweep	Duration	8
34334	F	Isolate	Upsweep	PeakFrequency	76.3
34334	F	Isolate	Upsweep	PeakFrequency	64.5
Luna	F	Isolate	Upsweep	PeakFrequency	68.3
Tyrod	F	Isolate	Upsweep	PeakFrequency	69.1
Minerva	F	Isolate	Upsweep	PeakFrequency	73.2
OJ	F	Isolate	Upsweep	PeakFrequency	67.2
Jackie	F	Isolate	Upsweep	PeakFrequency	75.2
34313	M	Isolate	Upsweep	PeakFrequency	14.1
34313	M	Isolate	Upsweep	PeakFrequency	38.7
34315	M	Isolate	Upsweep	PeakFrequency	39.8
Aphrodite	F	Opposite	Upsweep	PeakFrequency	52.7
Elektra	F	Opposite	Upsweep	PeakFrequency	31.6
Hermione	F	Opposite	Upsweep	PeakFrequency	58.6
Minerva	F	Opposite	Upsweep	PeakFrequency	56.5
Gamora	F	Opposite	Upsweep	PeakFrequency	75.6
Selphie	F	Opposite	Upsweep	PeakFrequency	62.1
Luna	F	Opposite	Upsweep	PeakFrequency	85.5
34332	M	Opposite	Upsweep	PeakFrequency	31.6
34313	M	Opposite	Upsweep	PeakFrequency	12.3
34322	M	Opposite	Upsweep	PeakFrequency	30.5
Squall	M	Opposite	Upsweep	PeakFrequency	53.9
Brutus	M	Opposite	Upsweep	PeakFrequency	69.1
Ralph	M	Opposite	Upsweep	PeakFrequency	60.9
34312	M	Opposite	Upsweep	PeakFrequency	65.6
Terry	M	Opposite	Upsweep	PeakFrequency	71.5
Wolverine	M	Opposite	Upsweep	PeakFrequency	94.9
34334	F	Same	Upsweep	PeakFrequency	66.1
Luna	F	Same	Upsweep	PeakFrequency	71.6
Elektra	F	Same	Upsweep	PeakFrequency	84
Gilmore	F	Same	Upsweep	PeakFrequency	87.9
Tyrod	F	Same	Upsweep	PeakFrequency	82
Selphie	F	Same	Upsweep	PeakFrequency	71.5
OJ	F	Same	Upsweep	PeakFrequency	75.4
Jackie	F	Same	Upsweep	PeakFrequency	77.8
Storm	F	Same	Upsweep	PeakFrequency	89.9
34312	M	Same	Upsweep	PeakFrequency	35.7
34332	M	Same	Upsweep	PeakFrequency	31.1
Seifer	M	Same	Upsweep	PeakFrequency	65.2
34332	M	Same	Upsweep	PeakFrequency	76.8
Bob	M	Same	Upsweep	PeakFrequency	58.2
Ares	M	Same	Upsweep	PeakFrequency	58.6
Captain	M	Same	Upsweep	PeakFrequency	64.1
Brutus	M	Same	Upsweep	PeakFrequency	65.6
34315	M	Same	Upsweep	PeakFrequency	42.2

## Sheet: Category Proportion
Subject	Sex	Condition	Call Type	Data
26079	F	Isolate	Chevron	0
30150	F	Isolate	Chevron	0
34334	F	Isolate	Chevron	0
34341	F	Isolate	Chevron	0
Aphrodite	F	Isolate	Chevron	0
Darby	F	Isolate	Chevron	0
Elektra	F	Isolate	Chevron	0
Gamora	F	Isolate	Chevron	0
Glimore	F	Isolate	Chevron	0
Hermione	F	Isolate	Chevron	0
Jackie	F	Isolate	Chevron	0
Luna	F	Isolate	Chevron	0
Midge	F	Isolate	Chevron	0
Minerva	F	Isolate	Chevron	0
OJ	F	Isolate	Chevron	0
Quistis	F	Isolate	Chevron	0
Selphie	F	Isolate	Chevron	0
Shadowcat	F	Isolate	Chevron	0
Storm	F	Isolate	Chevron	0
Tyrod	F	Isolate	Chevron	0
34312	M	Isolate	Chevron	0
34315	M	Isolate	Chevron	0
34316	M	Isolate	Chevron	0
34322	M	Isolate	Chevron	0
34332	M	Isolate	Chevron	0
34336	M	Isolate	Chevron	0
34337	M	Isolate	Chevron	0
Ares	M	Isolate	Chevron	0
Bob	M	Isolate	Chevron	0
Brutus	M	Isolate	Chevron	0
Captain	M	Isolate	Chevron	0
Cedric	M	Isolate	Chevron	0
Groot	M	Isolate	Chevron	0
Jamie	M	Isolate	Chevron	0
Joey	M	Isolate	Chevron	0
Ralph	M	Isolate	Chevron	0
Seifer	M	Isolate	Chevron	0
Squall	M	Isolate	Chevron	0
Terry	M	Isolate	Chevron	0
Wolverine	M	Isolate	Chevron	0
26079	F	Opposite	Chevron	0
Aphrodite	F	Opposite	Chevron	7.69231
Darby	F	Opposite	Chevron	0
Elektra	F	Opposite	Chevron	0
Gamora	F	Opposite	Chevron	0
Gilmore	F	Opposite	Chevron	0
Hermione	F	Opposite	Chevron	0
34334	F	Opposite	Chevron	0
Jackie	F	Opposite	Chevron	0
34341	F	Opposite	Chevron	0
Luna	F	Opposite	Chevron	0
Midge	F	Opposite	Chevron	0
Minerva	F	Opposite	Chevron	4.16667
30150	F	Opposite	Chevron	0
OJ	F	Opposite	Chevron	0
Quistis	F	Opposite	Chevron	25
Selphie	F	Opposite	Chevron	0
Shadowcat	F	Opposite	Chevron	0
Storm	F	Opposite	Chevron	0
Tyrod	F	Opposite	Chevron	0
34312	M	Opposite	Chevron	10
34315	M	Opposite	Chevron	0
34322	M	Opposite	Chevron	0
34332	M	Opposite	Chevron	9.09091
34337	M	Opposite	Chevron	0
Bob	M	Opposite	Chevron	0
Brutus	M	Opposite	Chevron	5.88235
Captain	M	Opposite	Chevron	0
Cedric	M	Opposite	Chevron	0
Groot	M	Opposite	Chevron	0
Jamie	M	Opposite	Chevron	0
Joey	M	Opposite	Chevron	0
34316	M	Opposite	Chevron	20
Ares	M	Opposite	Chevron	6.66667
Ralph	M	Opposite	Chevron	2.08333
Seifer	M	Opposite	Chevron	0
34336	M	Opposite	Chevron	0
Squall	M	Opposite	Chevron	4
Terry	M	Opposite	Chevron	0
Wolverine	M	Opposite	Chevron	9.09091
26079	F	Same	Chevron	0
30150	F	Same	Chevron	0
34334	F	Same	Chevron	0
34341	F	Same	Chevron	0
Aphrodite	F	Same	Chevron	0
Darby	F	Same	Chevron	0
Elektra	F	Same	Chevron	0
Gamora	F	Same	Chevron	0
Gilmore	F	Same	Chevron	0
Hermione	F	Same	Chevron	0
Jackie	F	Same	Chevron	0
Luna	F	Same	Chevron	5.55556
Midge	F	Same	Chevron	0
Minerva	F	Same	Chevron	0
OJ	F	Same	Chevron	0
Quistis	F	Same	Chevron	0
Selphie	F	Same	Chevron	25
Shadowcat	F	Same	Chevron	0
Storm	F	Same	Chevron	0
Tyrod	F	Same	Chevron	0
34312	M	Same	Chevron	0
34315	M	Same	Chevron	0
34316	M	Same	Chevron	0
34322	M	Same	Chevron	2.7027
34332	M	Same	Chevron	0
34336	M	Same	Chevron	0
34337	M	Same	Chevron	25
Ares	M	Same	Chevron	0
Bob	M	Same	Chevron	0
Brutus	M	Same	Chevron	9.09091
Captain	M	Same	Chevron	1.6129
Cedric	M	Same	Chevron	0
Groot	M	Same	Chevron	0
Jamie	M	Same	Chevron	0
Joey	M	Same	Chevron	0
Ralph	M	Same	Chevron	0
Seifer	M	Same	Chevron	2.27273
Squall	M	Same	Chevron	0
Terry	M	Same	Chevron	0
Wolverine	M	Same	Chevron	0
26079	F	Isolate	Chirp	0
30150	F	Isolate	Chirp	0
34334	F	Isolate	Chirp	5.35714
34341	F	Isolate	Chirp	0
Aphrodite	F	Isolate	Chirp	100
Darby	F	Isolate	Chirp	0
Elektra	F	Isolate	Chirp	0
Gamora	F	Isolate	Chirp	0
Glimore	F	Isolate	Chirp	0
Hermione	F	Isolate	Chirp	0
Jackie	F	Isolate	Chirp	0
Luna	F	Isolate	Chirp	0
Midge	F	Isolate	Chirp	0
Minerva	F	Isolate	Chirp	3.84615
OJ	F	Isolate	Chirp	2.08333
Quistis	F	Isolate	Chirp	0
Selphie	F	Isolate	Chirp	0
Shadowcat	F	Isolate	Chirp	0
Storm	F	Isolate	Chirp	0
Tyrod	F	Isolate	Chirp	0
34312	M	Isolate	Chirp	0
34315	M	Isolate	Chirp	55.5556
34316	M	Isolate	Chirp	50
34322	M	Isolate	Chirp	0
34332	M	Isolate	Chirp	0
34336	M	Isolate	Chirp	0
34337	M	Isolate	Chirp	0
Ares	M	Isolate	Chirp	2.08333
Bob	M	Isolate	Chirp	0
Brutus	M	Isolate	Chirp	0
Captain	M	Isolate	Chirp	0
Cedric	M	Isolate	Chirp	0
Groot	M	Isolate	Chirp	0
Jamie	M	Isolate	Chirp	0
Joey	M	Isolate	Chirp	0
Ralph	M	Isolate	Chirp	0
Seifer	M	Isolate	Chirp	0
Squall	M	Isolate	Chirp	0
Terry	M	Isolate	Chirp	0
Wolverine	M	Isolate	Chirp	0
26079	F	Opposite	Chirp	0
Aphrodite	F	Opposite	Chirp	0
Darby	F	Opposite	Chirp	50
Elektra	F	Opposite	Chirp	0
Gamora	F	Opposite	Chirp	0
Gilmore	F	Opposite	Chirp	0
Hermione	F	Opposite	Chirp	0
34334	F	Opposite	Chirp	0
Jackie	F	Opposite	Chirp	0
34341	F	Opposite	Chirp	100
Luna	F	Opposite	Chirp	0
Midge	F	Opposite	Chirp	0
Minerva	F	Opposite	Chirp	0
30150	F	Opposite	Chirp	0
OJ	F	Opposite	Chirp	8.33333
Quistis	F	Opposite	Chirp	0
Selphie	F	Opposite	Chirp	0
Shadowcat	F	Opposite	Chirp	9.09091
Storm	F	Opposite	Chirp	0
Tyrod	F	Opposite	Chirp	0
34312	M	Opposite	Chirp	0
34315	M	Opposite	Chirp	0
34322	M	Opposite	Chirp	16.6667
34332	M	Opposite	Chirp	0
34337	M	Opposite	Chirp	0
Bob	M	Opposite	Chirp	0
Brutus	M	Opposite	Chirp	23.5294
Captain	M	Opposite	Chirp	0
Cedric	M	Opposite	Chirp	0
Groot	M	Opposite	Chirp	0
Jamie	M	Opposite	Chirp	50
Joey	M	Opposite	Chirp	0
34316	M	Opposite	Chirp	0
Ares	M	Opposite	Chirp	13.3333
Ralph	M	Opposite	Chirp	2.08333
Seifer	M	Opposite	Chirp	66.6667
34336	M	Opposite	Chirp	100
Squall	M	Opposite	Chirp	4
Terry	M	Opposite	Chirp	12.5
Wolverine	M	Opposite	Chirp	9.09091
26079	F	Same	Chirp	0
30150	F	Same	Chirp	0
34334	F	Same	Chirp	14.0625
34341	F	Same	Chirp	0
Aphrodite	F	Same	Chirp	0
Darby	F	Same	Chirp	0
Elektra	F	Same	Chirp	20
Gamora	F	Same	Chirp	0
Gilmore	F	Same	Chirp	66.6667
Hermione	F	Same	Chirp	0
Jackie	F	Same	Chirp	0
Luna	F	Same	Chirp	5.55556
Midge	F	Same	Chirp	0
Minerva	F	Same	Chirp	0
OJ	F	Same	Chirp	33.3333
Quistis	F	Same	Chirp	0
Selphie	F	Same	Chirp	0
Shadowcat	F	Same	Chirp	0
Storm	F	Same	Chirp	40
Tyrod	F	Same	Chirp	0
34312	M	Same	Chirp	27.5862
34315	M	Same	Chirp	0
34316	M	Same	Chirp	100
34322	M	Same	Chirp	29.7297
34332	M	Same	Chirp	57.8313
34336	M	Same	Chirp	50
34337	M	Same	Chirp	75
Ares	M	Same	Chirp	11.1111
Bob	M	Same	Chirp	9.67742
Brutus	M	Same	Chirp	21.2121
Captain	M	Same	Chirp	9.67742
Cedric	M	Same	Chirp	100
Groot	M	Same	Chirp	100
Jamie	M	Same	Chirp	100
Joey	M	Same	Chirp	0
Ralph	M	Same	Chirp	0
Seifer	M	Same	Chirp	9.09091
Squall	M	Same	Chirp	0
Terry	M	Same	Chirp	100
Wolverine	M	Same	Chirp	0
26079	F	Isolate	Complex	0
30150	F	Isolate	Complex	0
34334	F	Isolate	Complex	1.78571
34341	F	Isolate	Complex	0
Aphrodite	F	Isolate	Complex	0
Darby	F	Isolate	Complex	0
Elektra	F	Isolate	Complex	0
Gamora	F	Isolate	Complex	0
Glimore	F	Isolate	Complex	0
Hermione	F	Isolate	Complex	0
Jackie	F	Isolate	Complex	13.3333
Luna	F	Isolate	Complex	0
Midge	F	Isolate	Complex	0
Minerva	F	Isolate	Complex	3.84615
OJ	F	Isolate	Complex	2.08333
Quistis	F	Isolate	Complex	0
Selphie	F	Isolate	Complex	0
Shadowcat	F	Isolate	Complex	0
Storm	F	Isolate	Complex	0
Tyrod	F	Isolate	Complex	0
34312	M	Isolate	Complex	0
34315	M	Isolate	Complex	0
34316	M	Isolate	Complex	0
34322	M	Isolate	Complex	0
34332	M	Isolate	Complex	0
34336	M	Isolate	Complex	0
34337	M	Isolate	Complex	0
Ares	M	Isolate	Complex	0
Bob	M	Isolate	Complex	0
Brutus	M	Isolate	Complex	0
Captain	M	Isolate	Complex	0
Cedric	M	Isolate	Complex	0
Groot	M	Isolate	Complex	0
Jamie	M	Isolate	Complex	0
Joey	M	Isolate	Complex	0
Ralph	M	Isolate	Complex	0
Seifer	M	Isolate	Complex	0
Squall	M	Isolate	Complex	0
Terry	M	Isolate	Complex	0
Wolverine	M	Isolate	Complex	0
26079	F	Opposite	Complex	0
Aphrodite	F	Opposite	Complex	15.3846
Darby	F	Opposite	Complex	0
Elektra	F	Opposite	Complex	36.3636
Gamora	F	Opposite	Complex	23.0769
Gilmore	F	Opposite	Complex	0
Hermione	F	Opposite	Complex	13.3333
34334	F	Opposite	Complex	0
Jackie	F	Opposite	Complex	0
34341	F	Opposite	Complex	0
Luna	F	Opposite	Complex	9.09091
Midge	F	Opposite	Complex	0
Minerva	F	Opposite	Complex	12.5
30150	F	Opposite	Complex	20
OJ	F	Opposite	Complex	12.5
Quistis	F	Opposite	Complex	0
Selphie	F	Opposite	Complex	0
Shadowcat	F	Opposite	Complex	0
Storm	F	Opposite	Complex	0
Tyrod	F	Opposite	Complex	0
34312	M	Opposite	Complex	10
34315	M	Opposite	Complex	38.0952
34322	M	Opposite	Complex	0
34332	M	Opposite	Complex	9.09091
34337	M	Opposite	Complex	0
Bob	M	Opposite	Complex	14.2857
Brutus	M	Opposite	Complex	0
Captain	M	Opposite	Complex	0
Cedric	M	Opposite	Complex	8.33333
Groot	M	Opposite	Complex	0
Jamie	M	Opposite	Complex	7.14286
Joey	M	Opposite	Complex	0
34316	M	Opposite	Complex	40
Ares	M	Opposite	Complex	13.3333
Ralph	M	Opposite	Complex	29.1667
Seifer	M	Opposite	Complex	0
34336	M	Opposite	Complex	0
Squall	M	Opposite	Complex	20
Terry	M	Opposite	Complex	12.5
Wolverine	M	Opposite	Complex	9.09091
26079	F	Same	Complex	0
30150	F	Same	Complex	0
34334	F	Same	Complex	12.5
34341	F	Same	Complex	0
Aphrodite	F	Same	Complex	0
Darby	F	Same	Complex	0
Elektra	F	Same	Complex	20
Gamora	F	Same	Complex	0
Gilmore	F	Same	Complex	0
Hermione	F	Same	Complex	0
Jackie	F	Same	Complex	16.6667
Luna	F	Same	Complex	5.55556
Midge	F	Same	Complex	0
Minerva	F	Same	Complex	0
OJ	F	Same	Complex	0
Quistis	F	Same	Complex	0
Selphie	F	Same	Complex	25
Shadowcat	F	Same	Complex	12.5
Storm	F	Same	Complex	0
Tyrod	F	Same	Complex	0
34312	M	Same	Complex	0
34315	M	Same	Complex	0
34316	M	Same	Complex	0
34322	M	Same	Complex	2.7027
34332	M	Same	Complex	1.20482
34336	M	Same	Complex	0
34337	M	Same	Complex	0
Ares	M	Same	Complex	11.1111
Bob	M	Same	Complex	6.45161
Brutus	M	Same	Complex	3.0303
Captain	M	Same	Complex	19.3548
Cedric	M	Same	Complex	0
Groot	M	Same	Complex	0
Jamie	M	Same	Complex	0
Joey	M	Same	Complex	0
Ralph	M	Same	Complex	0
Seifer	M	Same	Complex	9.09091
Squall	M	Same	Complex	0
Terry	M	Same	Complex	0
Wolverine	M	Same	Complex	0
26079	F	Isolate	Downsweep	0
30150	F	Isolate	Downsweep	0
34334	F	Isolate	Downsweep	0
34341	F	Isolate	Downsweep	0
Aphrodite	F	Isolate	Downsweep	0
Darby	F	Isolate	Downsweep	0
Elektra	F	Isolate	Downsweep	0
Gamora	F	Isolate	Downsweep	0
Glimore	F	Isolate	Downsweep	0
Hermione	F	Isolate	Downsweep	0
Jackie	F	Isolate	Downsweep	0
Luna	F	Isolate	Downsweep	0
Midge	F	Isolate	Downsweep	0
Minerva	F	Isolate	Downsweep	3.84615
OJ	F	Isolate	Downsweep	2.08333
Quistis	F	Isolate	Downsweep	0
Selphie	F	Isolate	Downsweep	0
Shadowcat	F	Isolate	Downsweep	0
Storm	F	Isolate	Downsweep	0
Tyrod	F	Isolate	Downsweep	57.1429
34312	M	Isolate	Downsweep	0
34315	M	Isolate	Downsweep	0
34316	M	Isolate	Downsweep	0
34322	M	Isolate	Downsweep	0
34332	M	Isolate	Downsweep	0
34336	M	Isolate	Downsweep	0
34337	M	Isolate	Downsweep	0
Ares	M	Isolate	Downsweep	2.08333
Bob	M	Isolate	Downsweep	0
Brutus	M	Isolate	Downsweep	0
Captain	M	Isolate	Downsweep	0
Cedric	M	Isolate	Downsweep	0
Groot	M	Isolate	Downsweep	0
Jamie	M	Isolate	Downsweep	0
Joey	M	Isolate	Downsweep	0
Ralph	M	Isolate	Downsweep	0
Seifer	M	Isolate	Downsweep	0
Squall	M	Isolate	Downsweep	0
Terry	M	Isolate	Downsweep	0
Wolverine	M	Isolate	Downsweep	0
26079	F	Opposite	Downsweep	0
Aphrodite	F	Opposite	Downsweep	46.1538
Darby	F	Opposite	Downsweep	25
Elektra	F	Opposite	Downsweep	0
Gamora	F	Opposite	Downsweep	23.0769
Gilmore	F	Opposite	Downsweep	0
Hermione	F	Opposite	Downsweep	33.3333
34334	F	Opposite	Downsweep	0
Jackie	F	Opposite	Downsweep	0
34341	F	Opposite	Downsweep	0
Luna	F	Opposite	Downsweep	9.09091
Midge	F	Opposite	Downsweep	0
Minerva	F	Opposite	Downsweep	29.1667
30150	F	Opposite	Downsweep	40
OJ	F	Opposite	Downsweep	50
Quistis	F	Opposite	Downsweep	50
Selphie	F	Opposite	Downsweep	60
Shadowcat	F	Opposite	Downsweep	0
Storm	F	Opposite	Downsweep	0
Tyrod	F	Opposite	Downsweep	100
34312	M	Opposite	Downsweep	0
34315	M	Opposite	Downsweep	0
34322	M	Opposite	Downsweep	0
34332	M	Opposite	Downsweep	54.5455
34337	M	Opposite	Downsweep	0
Bob	M	Opposite	Downsweep	57.1429
Brutus	M	Opposite	Downsweep	41.1765
Captain	M	Opposite	Downsweep	100
Cedric	M	Opposite	Downsweep	83.3333
Groot	M	Opposite	Downsweep	0
Jamie	M	Opposite	Downsweep	35.7143
Joey	M	Opposite	Downsweep	0
34316	M	Opposite	Downsweep	20
Ares	M	Opposite	Downsweep	26.6667
Ralph	M	Opposite	Downsweep	35.4167
Seifer	M	Opposite	Downsweep	33.3333
34336	M	Opposite	Downsweep	0
Squall	M	Opposite	Downsweep	36
Terry	M	Opposite	Downsweep	50
Wolverine	M	Opposite	Downsweep	27.2727
26079	F	Same	Downsweep	100
30150	F	Same	Downsweep	0
34334	F	Same	Downsweep	0
34341	F	Same	Downsweep	0
Aphrodite	F	Same	Downsweep	0
Darby	F	Same	Downsweep	0
Elektra	F	Same	Downsweep	0
Gamora	F	Same	Downsweep	0
Gilmore	F	Same	Downsweep	16.6667
Hermione	F	Same	Downsweep	0
Jackie	F	Same	Downsweep	0
Luna	F	Same	Downsweep	0
Midge	F	Same	Downsweep	0
Minerva	F	Same	Downsweep	0
OJ	F	Same	Downsweep	0
Quistis	F	Same	Downsweep	14.2857
Selphie	F	Same	Downsweep	0
Shadowcat	F	Same	Downsweep	0
Storm	F	Same	Downsweep	0
Tyrod	F	Same	Downsweep	100
34312	M	Same	Downsweep	3.44828
34315	M	Same	Downsweep	0
34316	M	Same	Downsweep	0
34322	M	Same	Downsweep	13.5135
34332	M	Same	Downsweep	2.40964
34336	M	Same	Downsweep	0
34337	M	Same	Downsweep	0
Ares	M	Same	Downsweep	44.4444
Bob	M	Same	Downsweep	51.6129
Brutus	M	Same	Downsweep	39.3939
Captain	M	Same	Downsweep	37.0968
Cedric	M	Same	Downsweep	0
Groot	M	Same	Downsweep	0
Jamie	M	Same	Downsweep	0
Joey	M	Same	Downsweep	0
Ralph	M	Same	Downsweep	0
Seifer	M	Same	Downsweep	36.3636
Squall	M	Same	Downsweep	0
Terry	M	Same	Downsweep	0
Wolverine	M	Same	Downsweep	0
26079	F	Isolate	Flat	0
30150	F	Isolate	Flat	0
34334	F	Isolate	Flat	1.78571
34341	F	Isolate	Flat	0
Aphrodite	F	Isolate	Flat	0
Darby	F	Isolate	Flat	0
Elektra	F	Isolate	Flat	0
Gamora	F	Isolate	Flat	0
Glimore	F	Isolate	Flat	0
Hermione	F	Isolate	Flat	0
Jackie	F	Isolate	Flat	6.66667
Luna	F	Isolate	Flat	0
Midge	F	Isolate	Flat	0
Minerva	F	Isolate	Flat	0
OJ	F	Isolate	Flat	0
Quistis	F	Isolate	Flat	0
Selphie	F	Isolate	Flat	0
Shadowcat	F	Isolate	Flat	0
Storm	F	Isolate	Flat	0
Tyrod	F	Isolate	Flat	0
34312	M	Isolate	Flat	0
34315	M	Isolate	Flat	0
34316	M	Isolate	Flat	0
34322	M	Isolate	Flat	0
34332	M	Isolate	Flat	0
34336	M	Isolate	Flat	0
34337	M	Isolate	Flat	0
Ares	M	Isolate	Flat	22.9167
Bob	M	Isolate	Flat	0
Brutus	M	Isolate	Flat	0
Captain	M	Isolate	Flat	0
Cedric	M	Isolate	Flat	0
Groot	M	Isolate	Flat	0
Jamie	M	Isolate	Flat	0
Joey	M	Isolate	Flat	0
Ralph	M	Isolate	Flat	0
Seifer	M	Isolate	Flat	0
Squall	M	Isolate	Flat	0
Terry	M	Isolate	Flat	0
Wolverine	M	Isolate	Flat	0
26079	F	Opposite	Flat	0
Aphrodite	F	Opposite	Flat	0
Darby	F	Opposite	Flat	0
Elektra	F	Opposite	Flat	36.3636
Gamora	F	Opposite	Flat	0
Gilmore	F	Opposite	Flat	0
Hermione	F	Opposite	Flat	13.3333
34334	F	Opposite	Flat	0
Jackie	F	Opposite	Flat	0
34341	F	Opposite	Flat	0
Luna	F	Opposite	Flat	18.1818
Midge	F	Opposite	Flat	0
Minerva	F	Opposite	Flat	20.8333
30150	F	Opposite	Flat	10
OJ	F	Opposite	Flat	4.16667
Quistis	F	Opposite	Flat	0
Selphie	F	Opposite	Flat	0
Shadowcat	F	Opposite	Flat	9.09091
Storm	F	Opposite	Flat	0
Tyrod	F	Opposite	Flat	0
34312	M	Opposite	Flat	10
34315	M	Opposite	Flat	47.619
34322	M	Opposite	Flat	22.2222
34332	M	Opposite	Flat	9.09091
34337	M	Opposite	Flat	0
Bob	M	Opposite	Flat	14.2857
Brutus	M	Opposite	Flat	0
Captain	M	Opposite	Flat	0
Cedric	M	Opposite	Flat	0
Groot	M	Opposite	Flat	0
Jamie	M	Opposite	Flat	0
Joey	M	Opposite	Flat	100
34316	M	Opposite	Flat	0
Ares	M	Opposite	Flat	13.3333
Ralph	M	Opposite	Flat	14.5833
Seifer	M	Opposite	Flat	0
34336	M	Opposite	Flat	0
Squall	M	Opposite	Flat	24
Terry	M	Opposite	Flat	0
Wolverine	M	Opposite	Flat	18.1818
26079	F	Same	Flat	0
30150	F	Same	Flat	0
34334	F	Same	Flat	0
34341	F	Same	Flat	0
Aphrodite	F	Same	Flat	0
Darby	F	Same	Flat	0
Elektra	F	Same	Flat	0
Gamora	F	Same	Flat	0
Gilmore	F	Same	Flat	0
Hermione	F	Same	Flat	0
Jackie	F	Same	Flat	0
Luna	F	Same	Flat	0
Midge	F	Same	Flat	0
Minerva	F	Same	Flat	100
OJ	F	Same	Flat	0
Quistis	F	Same	Flat	0
Selphie	F	Same	Flat	25
Shadowcat	F	Same	Flat	0
Storm	F	Same	Flat	0
Tyrod	F	Same	Flat	0
34312	M	Same	Flat	0
34315	M	Same	Flat	0
34316	M	Same	Flat	0
34322	M	Same	Flat	2.7027
34332	M	Same	Flat	1.20482
34336	M	Same	Flat	0
34337	M	Same	Flat	0
Ares	M	Same	Flat	16.6667
Bob	M	Same	Flat	12.9032
Brutus	M	Same	Flat	15.1515
Captain	M	Same	Flat	3.22581
Cedric	M	Same	Flat	0
Groot	M	Same	Flat	0
Jamie	M	Same	Flat	0
Joey	M	Same	Flat	0
Ralph	M	Same	Flat	0
Seifer	M	Same	Flat	2.27273
Squall	M	Same	Flat	0
Terry	M	Same	Flat	0
Wolverine	M	Same	Flat	0
26079	F	Isolate	Harmonic	0
30150	F	Isolate	Harmonic	0
34334	F	Isolate	Harmonic	0
34341	F	Isolate	Harmonic	0
Aphrodite	F	Isolate	Harmonic	0
Darby	F	Isolate	Harmonic	0
Elektra	F	Isolate	Harmonic	0
Gamora	F	Isolate	Harmonic	0
Glimore	F	Isolate	Harmonic	0
Hermione	F	Isolate	Harmonic	0
Jackie	F	Isolate	Harmonic	0
Luna	F	Isolate	Harmonic	0
Midge	F	Isolate	Harmonic	0
Minerva	F	Isolate	Harmonic	0
OJ	F	Isolate	Harmonic	0
Quistis	F	Isolate	Harmonic	0
Selphie	F	Isolate	Harmonic	0
Shadowcat	F	Isolate	Harmonic	0
Storm	F	Isolate	Harmonic	0
Tyrod	F	Isolate	Harmonic	0
34312	M	Isolate	Harmonic	0
34315	M	Isolate	Harmonic	0
34316	M	Isolate	Harmonic	0
34322	M	Isolate	Harmonic	0
34332	M	Isolate	Harmonic	0
34336	M	Isolate	Harmonic	0
34337	M	Isolate	Harmonic	0
Ares	M	Isolate	Harmonic	4.16667
Bob	M	Isolate	Harmonic	0
Brutus	M	Isolate	Harmonic	0
Captain	M	Isolate	Harmonic	0
Cedric	M	Isolate	Harmonic	0
Groot	M	Isolate	Harmonic	0
Jamie	M	Isolate	Harmonic	0
Joey	M	Isolate	Harmonic	0
Ralph	M	Isolate	Harmonic	0
Seifer	M	Isolate	Harmonic	0
Squall	M	Isolate	Harmonic	0
Terry	M	Isolate	Harmonic	0
Wolverine	M	Isolate	Harmonic	0
26079	F	Opposite	Harmonic	0
Aphrodite	F	Opposite	Harmonic	0
Darby	F	Opposite	Harmonic	25
Elektra	F	Opposite	Harmonic	18.1818
Gamora	F	Opposite	Harmonic	0
Gilmore	F	Opposite	Harmonic	0
Hermione	F	Opposite	Harmonic	6.66667
34334	F	Opposite	Harmonic	0
Jackie	F	Opposite	Harmonic	0
34341	F	Opposite	Harmonic	0
Luna	F	Opposite	Harmonic	0
Midge	F	Opposite	Harmonic	0
Minerva	F	Opposite	Harmonic	4.16667
30150	F	Opposite	Harmonic	10
OJ	F	Opposite	Harmonic	4.16667
Quistis	F	Opposite	Harmonic	25
Selphie	F	Opposite	Harmonic	0
Shadowcat	F	Opposite	Harmonic	0
Storm	F	Opposite	Harmonic	0
Tyrod	F	Opposite	Harmonic	0
34312	M	Opposite	Harmonic	0
34315	M	Opposite	Harmonic	0
34322	M	Opposite	Harmonic	5.55556
34332	M	Opposite	Harmonic	0
34337	M	Opposite	Harmonic	0
Bob	M	Opposite	Harmonic	0
Brutus	M	Opposite	Harmonic	0
Captain	M	Opposite	Harmonic	0
Cedric	M	Opposite	Harmonic	0
Groot	M	Opposite	Harmonic	0
Jamie	M	Opposite	Harmonic	3.57143
Joey	M	Opposite	Harmonic	0
34316	M	Opposite	Harmonic	20
Ares	M	Opposite	Harmonic	6.66667
Ralph	M	Opposite	Harmonic	4.16667
Seifer	M	Opposite	Harmonic	0
34336	M	Opposite	Harmonic	0
Squall	M	Opposite	Harmonic	0
Terry	M	Opposite	Harmonic	0
Wolverine	M	Opposite	Harmonic	9.09091
26079	F	Same	Harmonic	0
30150	F	Same	Harmonic	0
34334	F	Same	Harmonic	0
34341	F	Same	Harmonic	0
Aphrodite	F	Same	Harmonic	0
Darby	F	Same	Harmonic	0
Elektra	F	Same	Harmonic	0
Gamora	F	Same	Harmonic	0
Gilmore	F	Same	Harmonic	0
Hermione	F	Same	Harmonic	0
Jackie	F	Same	Harmonic	0
Luna	F	Same	Harmonic	0
Midge	F	Same	Harmonic	0
Minerva	F	Same	Harmonic	0
OJ	F	Same	Harmonic	16.6667
Quistis	F	Same	Harmonic	0
Selphie	F	Same	Harmonic	0
Shadowcat	F	Same	Harmonic	0
Storm	F	Same	Harmonic	0
Tyrod	F	Same	Harmonic	0
34312	M	Same	Harmonic	3.44828
34315	M	Same	Harmonic	0
34316	M	Same	Harmonic	0
34322	M	Same	Harmonic	2.7027
34332	M	Same	Harmonic	3.61446
34336	M	Same	Harmonic	0
34337	M	Same	Harmonic	0
Ares	M	Same	Harmonic	0
Bob	M	Same	Harmonic	0
Brutus	M	Same	Harmonic	3.0303
Captain	M	Same	Harmonic	1.6129
Cedric	M	Same	Harmonic	0
Groot	M	Same	Harmonic	0
Jamie	M	Same	Harmonic	0
Joey	M	Same	Harmonic	0
Ralph	M	Same	Harmonic	0
Seifer	M	Same	Harmonic	20.4545
Squall	M	Same	Harmonic	0
Terry	M	Same	Harmonic	0
Wolverine	M	Same	Harmonic	0
26079	F	Isolate	Inverse Chevron	0
30150	F	Isolate	Inverse Chevron	0
34334	F	Isolate	Inverse Chevron	10.7143
34341	F	Isolate	Inverse Chevron	0
Aphrodite	F	Isolate	Inverse Chevron	0
Darby	F	Isolate	Inverse Chevron	75
Elektra	F	Isolate	Inverse Chevron	0
Gamora	F	Isolate	Inverse Chevron	0
Glimore	F	Isolate	Inverse Chevron	0
Hermione	F	Isolate	Inverse Chevron	0
Jackie	F	Isolate	Inverse Chevron	6.66667
Luna	F	Isolate	Inverse Chevron	0
Midge	F	Isolate	Inverse Chevron	0
Minerva	F	Isolate	Inverse Chevron	19.2308
OJ	F	Isolate	Inverse Chevron	6.25
Quistis	F	Isolate	Inverse Chevron	0
Selphie	F	Isolate	Inverse Chevron	0
Shadowcat	F	Isolate	Inverse Chevron	0
Storm	F	Isolate	Inverse Chevron	0
Tyrod	F	Isolate	Inverse Chevron	28.5714
34312	M	Isolate	Inverse Chevron	0
34315	M	Isolate	Inverse Chevron	11.1111
34316	M	Isolate	Inverse Chevron	50
34322	M	Isolate	Inverse Chevron	0
34332	M	Isolate	Inverse Chevron	0
34336	M	Isolate	Inverse Chevron	0
34337	M	Isolate	Inverse Chevron	0
Ares	M	Isolate	Inverse Chevron	27.0833
Bob	M	Isolate	Inverse Chevron	0
Brutus	M	Isolate	Inverse Chevron	0
Captain	M	Isolate	Inverse Chevron	0
Cedric	M	Isolate	Inverse Chevron	0
Groot	M	Isolate	Inverse Chevron	0
Jamie	M	Isolate	Inverse Chevron	0
Joey	M	Isolate	Inverse Chevron	0
Ralph	M	Isolate	Inverse Chevron	0
Seifer	M	Isolate	Inverse Chevron	0
Squall	M	Isolate	Inverse Chevron	0
Terry	M	Isolate	Inverse Chevron	0
Wolverine	M	Isolate	Inverse Chevron	100
26079	F	Opposite	Inverse Chevron	0
Aphrodite	F	Opposite	Inverse Chevron	7.69231
Darby	F	Opposite	Inverse Chevron	0
Elektra	F	Opposite	Inverse Chevron	0
Gamora	F	Opposite	Inverse Chevron	7.69231
Gilmore	F	Opposite	Inverse Chevron	100
Hermione	F	Opposite	Inverse Chevron	0
34334	F	Opposite	Inverse Chevron	0
Jackie	F	Opposite	Inverse Chevron	0
34341	F	Opposite	Inverse Chevron	0
Luna	F	Opposite	Inverse Chevron	18.1818
Midge	F	Opposite	Inverse Chevron	0
Minerva	F	Opposite	Inverse Chevron	8.33333
30150	F	Opposite	Inverse Chevron	10
OJ	F	Opposite	Inverse Chevron	12.5
Quistis	F	Opposite	Inverse Chevron	0
Selphie	F	Opposite	Inverse Chevron	0
Shadowcat	F	Opposite	Inverse Chevron	36.3636
Storm	F	Opposite	Inverse Chevron	0
Tyrod	F	Opposite	Inverse Chevron	0
34312	M	Opposite	Inverse Chevron	20
34315	M	Opposite	Inverse Chevron	4.7619
34322	M	Opposite	Inverse Chevron	38.8889
34332	M	Opposite	Inverse Chevron	9.09091
34337	M	Opposite	Inverse Chevron	0
Bob	M	Opposite	Inverse Chevron	14.2857
Brutus	M	Opposite	Inverse Chevron	11.7647
Captain	M	Opposite	Inverse Chevron	0
Cedric	M	Opposite	Inverse Chevron	8.33333
Groot	M	Opposite	Inverse Chevron	0
Jamie	M	Opposite	Inverse Chevron	3.57143
Joey	M	Opposite	Inverse Chevron	0
34316	M	Opposite	Inverse Chevron	0
Ares	M	Opposite	Inverse Chevron	6.66667
Ralph	M	Opposite	Inverse Chevron	2.08333
Seifer	M	Opposite	Inverse Chevron	0
34336	M	Opposite	Inverse Chevron	0
Squall	M	Opposite	Inverse Chevron	8
Terry	M	Opposite	Inverse Chevron	12.5
Wolverine	M	Opposite	Inverse Chevron	0
26079	F	Same	Inverse Chevron	0
30150	F	Same	Inverse Chevron	0
34334	F	Same	Inverse Chevron	3.125
34341	F	Same	Inverse Chevron	0
Aphrodite	F	Same	Inverse Chevron	0
Darby	F	Same	Inverse Chevron	100
Elektra	F	Same	Inverse Chevron	0
Gamora	F	Same	Inverse Chevron	0
Gilmore	F	Same	Inverse Chevron	0
Hermione	F	Same	Inverse Chevron	0
Jackie	F	Same	Inverse Chevron	0
Luna	F	Same	Inverse Chevron	5.55556
Midge	F	Same	Inverse Chevron	0
Minerva	F	Same	Inverse Chevron	0
OJ	F	Same	Inverse Chevron	0
Quistis	F	Same	Inverse Chevron	0
Selphie	F	Same	Inverse Chevron	0
Shadowcat	F	Same	Inverse Chevron	0
Storm	F	Same	Inverse Chevron	0
Tyrod	F	Same	Inverse Chevron	0
34312	M	Same	Inverse Chevron	25.8621
34315	M	Same	Inverse Chevron	25
34316	M	Same	Inverse Chevron	0
34322	M	Same	Inverse Chevron	2.7027
34332	M	Same	Inverse Chevron	4.81928
34336	M	Same	Inverse Chevron	50
34337	M	Same	Inverse Chevron	0
Ares	M	Same	Inverse Chevron	11.1111
Bob	M	Same	Inverse Chevron	0
Brutus	M	Same	Inverse Chevron	0
Captain	M	Same	Inverse Chevron	6.45161
Cedric	M	Same	Inverse Chevron	0
Groot	M	Same	Inverse Chevron	0
Jamie	M	Same	Inverse Chevron	0
Joey	M	Same	Inverse Chevron	0
Ralph	M	Same	Inverse Chevron	0
Seifer	M	Same	Inverse Chevron	11.3636
Squall	M	Same	Inverse Chevron	0
Terry	M	Same	Inverse Chevron	0
Wolverine	M	Same	Inverse Chevron	0
26079	F	Isolate	Jump	0
30150	F	Isolate	Jump	0
34334	F	Isolate	Jump	5.35714
34341	F	Isolate	Jump	0
Aphrodite	F	Isolate	Jump	0
Darby	F	Isolate	Jump	25
Elektra	F	Isolate	Jump	0
Gamora	F	Isolate	Jump	0
Glimore	F	Isolate	Jump	0
Hermione	F	Isolate	Jump	0
Jackie	F	Isolate	Jump	0
Luna	F	Isolate	Jump	0
Midge	F	Isolate	Jump	0
Minerva	F	Isolate	Jump	34.6154
OJ	F	Isolate	Jump	0
Quistis	F	Isolate	Jump	0
Selphie	F	Isolate	Jump	0
Shadowcat	F	Isolate	Jump	0
Storm	F	Isolate	Jump	0
Tyrod	F	Isolate	Jump	0
34312	M	Isolate	Jump	0
34315	M	Isolate	Jump	0
34316	M	Isolate	Jump	0
34322	M	Isolate	Jump	0
34332	M	Isolate	Jump	0
34336	M	Isolate	Jump	0
34337	M	Isolate	Jump	0
Ares	M	Isolate	Jump	18.75
Bob	M	Isolate	Jump	0
Brutus	M	Isolate	Jump	0
Captain	M	Isolate	Jump	0
Cedric	M	Isolate	Jump	0
Groot	M	Isolate	Jump	0
Jamie	M	Isolate	Jump	0
Joey	M	Isolate	Jump	0
Ralph	M	Isolate	Jump	0
Seifer	M	Isolate	Jump	0
Squall	M	Isolate	Jump	0
Terry	M	Isolate	Jump	0
Wolverine	M	Isolate	Jump	0
26079	F	Opposite	Jump	0
Aphrodite	F	Opposite	Jump	7.69231
Darby	F	Opposite	Jump	0
Elektra	F	Opposite	Jump	0
Gamora	F	Opposite	Jump	15.3846
Gilmore	F	Opposite	Jump	0
Hermione	F	Opposite	Jump	26.6667
34334	F	Opposite	Jump	0
Jackie	F	Opposite	Jump	0
34341	F	Opposite	Jump	0
Luna	F	Opposite	Jump	0
Midge	F	Opposite	Jump	0
Minerva	F	Opposite	Jump	4.16667
30150	F	Opposite	Jump	0
OJ	F	Opposite	Jump	8.33333
Quistis	F	Opposite	Jump	0
Selphie	F	Opposite	Jump	0
Shadowcat	F	Opposite	Jump	45.4545
Storm	F	Opposite	Jump	0
Tyrod	F	Opposite	Jump	0
34312	M	Opposite	Jump	10
34315	M	Opposite	Jump	0
34322	M	Opposite	Jump	11.1111
34332	M	Opposite	Jump	0
34337	M	Opposite	Jump	0
Bob	M	Opposite	Jump	0
Brutus	M	Opposite	Jump	11.7647
Captain	M	Opposite	Jump	0
Cedric	M	Opposite	Jump	0
Groot	M	Opposite	Jump	0
Jamie	M	Opposite	Jump	0
Joey	M	Opposite	Jump	0
34316	M	Opposite	Jump	0
Ares	M	Opposite	Jump	6.66667
Ralph	M	Opposite	Jump	0
Seifer	M	Opposite	Jump	0
34336	M	Opposite	Jump	0
Squall	M	Opposite	Jump	0
Terry	M	Opposite	Jump	0
Wolverine	M	Opposite	Jump	9.09091
26079	F	Same	Jump	0
30150	F	Same	Jump	0
34334	F	Same	Jump	1.5625
34341	F	Same	Jump	0
Aphrodite	F	Same	Jump	0
Darby	F	Same	Jump	0
Elektra	F	Same	Jump	0
Gamora	F	Same	Jump	0
Gilmore	F	Same	Jump	0
Hermione	F	Same	Jump	0
Jackie	F	Same	Jump	11.1111
Luna	F	Same	Jump	5.55556
Midge	F	Same	Jump	0
Minerva	F	Same	Jump	0
OJ	F	Same	Jump	0
Quistis	F	Same	Jump	14.2857
Selphie	F	Same	Jump	0
Shadowcat	F	Same	Jump	87.5
Storm	F	Same	Jump	0
Tyrod	F	Same	Jump	0
34312	M	Same	Jump	36.2069
34315	M	Same	Jump	50
34316	M	Same	Jump	0
34322	M	Same	Jump	37.8378
34332	M	Same	Jump	26.506
34336	M	Same	Jump	0
34337	M	Same	Jump	0
Ares	M	Same	Jump	0
Bob	M	Same	Jump	0
Brutus	M	Same	Jump	0
Captain	M	Same	Jump	6.45161
Cedric	M	Same	Jump	0
Groot	M	Same	Jump	0
Jamie	M	Same	Jump	0
Joey	M	Same	Jump	0
Ralph	M	Same	Jump	0
Seifer	M	Same	Jump	2.27273
Squall	M	Same	Jump	0
Terry	M	Same	Jump	0
Wolverine	M	Same	Jump	0
26079	F	Isolate	Upsweep	0
30150	F	Isolate	Upsweep	0
34334	F	Isolate	Upsweep	75
34341	F	Isolate	Upsweep	0
Aphrodite	F	Isolate	Upsweep	0
Darby	F	Isolate	Upsweep	0
Elektra	F	Isolate	Upsweep	0
Gamora	F	Isolate	Upsweep	0
Glimore	F	Isolate	Upsweep	0
Hermione	F	Isolate	Upsweep	0
Jackie	F	Isolate	Upsweep	73.3333
Luna	F	Isolate	Upsweep	100
Midge	F	Isolate	Upsweep	0
Minerva	F	Isolate	Upsweep	34.6154
OJ	F	Isolate	Upsweep	87.5
Quistis	F	Isolate	Upsweep	0
Selphie	F	Isolate	Upsweep	0
Shadowcat	F	Isolate	Upsweep	0
Storm	F	Isolate	Upsweep	0
Tyrod	F	Isolate	Upsweep	14.2857
34312	M	Isolate	Upsweep	0
34315	M	Isolate	Upsweep	33.3333
34316	M	Isolate	Upsweep	0
34322	M	Isolate	Upsweep	0
34332	M	Isolate	Upsweep	0
34336	M	Isolate	Upsweep	0
34337	M	Isolate	Upsweep	0
Ares	M	Isolate	Upsweep	22.9167
Bob	M	Isolate	Upsweep	0
Brutus	M	Isolate	Upsweep	0
Captain	M	Isolate	Upsweep	0
Cedric	M	Isolate	Upsweep	0
Groot	M	Isolate	Upsweep	0
Jamie	M	Isolate	Upsweep	0
Joey	M	Isolate	Upsweep	0
Ralph	M	Isolate	Upsweep	0
Seifer	M	Isolate	Upsweep	0
Squall	M	Isolate	Upsweep	0
Terry	M	Isolate	Upsweep	0
Wolverine	M	Isolate	Upsweep	0
26079	F	Opposite	Upsweep	0
Aphrodite	F	Opposite	Upsweep	15.3846
Darby	F	Opposite	Upsweep	0
Elektra	F	Opposite	Upsweep	9.09091
Gamora	F	Opposite	Upsweep	30.7692
Gilmore	F	Opposite	Upsweep	0
Hermione	F	Opposite	Upsweep	6.66667
34334	F	Opposite	Upsweep	0
Jackie	F	Opposite	Upsweep	0
34341	F	Opposite	Upsweep	0
Luna	F	Opposite	Upsweep	45.4545
Midge	F	Opposite	Upsweep	0
Minerva	F	Opposite	Upsweep	16.6667
30150	F	Opposite	Upsweep	10
OJ	F	Opposite	Upsweep	0
Quistis	F	Opposite	Upsweep	0
Selphie	F	Opposite	Upsweep	40
Shadowcat	F	Opposite	Upsweep	0
Storm	F	Opposite	Upsweep	0
Tyrod	F	Opposite	Upsweep	0
34312	M	Opposite	Upsweep	40
34315	M	Opposite	Upsweep	9.52381
34322	M	Opposite	Upsweep	5.55556
34332	M	Opposite	Upsweep	9.09091
34337	M	Opposite	Upsweep	0
Bob	M	Opposite	Upsweep	0
Brutus	M	Opposite	Upsweep	5.88235
Captain	M	Opposite	Upsweep	0
Cedric	M	Opposite	Upsweep	0
Groot	M	Opposite	Upsweep	0
Jamie	M	Opposite	Upsweep	0
Joey	M	Opposite	Upsweep	0
34316	M	Opposite	Upsweep	0
Ares	M	Opposite	Upsweep	6.66667
Ralph	M	Opposite	Upsweep	10.4167
Seifer	M	Opposite	Upsweep	0
34336	M	Opposite	Upsweep	0
Squall	M	Opposite	Upsweep	4
Terry	M	Opposite	Upsweep	12.5
Wolverine	M	Opposite	Upsweep	9.09091
26079	F	Same	Upsweep	0
30150	F	Same	Upsweep	0
34334	F	Same	Upsweep	68.75
34341	F	Same	Upsweep	0
Aphrodite	F	Same	Upsweep	0
Darby	F	Same	Upsweep	0
Elektra	F	Same	Upsweep	60
Gamora	F	Same	Upsweep	0
Gilmore	F	Same	Upsweep	16.6667
Hermione	F	Same	Upsweep	0
Jackie	F	Same	Upsweep	72.2222
Luna	F	Same	Upsweep	72.2222
Midge	F	Same	Upsweep	0
Minerva	F	Same	Upsweep	0
OJ	F	Same	Upsweep	50
Quistis	F	Same	Upsweep	71.4286
Selphie	F	Same	Upsweep	25
Shadowcat	F	Same	Upsweep	0
Storm	F	Same	Upsweep	60
Tyrod	F	Same	Upsweep	0
34312	M	Same	Upsweep	3.44828
34315	M	Same	Upsweep	25
34316	M	Same	Upsweep	0
34322	M	Same	Upsweep	5.40541
34332	M	Same	Upsweep	2.40964
34336	M	Same	Upsweep	0
34337	M	Same	Upsweep	0
Ares	M	Same	Upsweep	5.55556
Bob	M	Same	Upsweep	19.3548
Brutus	M	Same	Upsweep	9.09091
Captain	M	Same	Upsweep	14.5161
Cedric	M	Same	Upsweep	0
Groot	M	Same	Upsweep	0
Jamie	M	Same	Upsweep	0
Joey	M	Same	Upsweep	0
Ralph	M	Same	Upsweep	0
Seifer	M	Same	Upsweep	6.81818
Squall	M	Same	Upsweep	0
Terry	M	Same	Upsweep	0
Wolverine	M	Same	Upsweep	0
